# Supplementary material for: Relationships between intrinsic population growth rate, carrying capacity and metabolism in microbial populations
Source: ISME J. 2023 Oct 27;17(12):2140–3. doi: 10.1038/s41396-023-01543-5 (PMC10689727; doi:10.1038/s41396-023-01543-5)
Supplement: Supplementary file 2 — Dataset 1 [file 41396_2023_1543_MOESM2_ESM.xlsx]

## Sheet: Sheet1
Dataset	Speceis	Environment	Generation	r	K	log r	log k
Wei and Zhang 2019	Saccharomyces cerevisiae	hydroxyurea		0.0864582	4.97293e+06	-2.44809	15.4195
Wei and Zhang 2019	Saccharomyces cerevisiae	hydroxyurea		0.0979258	3.45345e+06	-2.32355	15.0549
Wei and Zhang 2019	Saccharomyces cerevisiae	hydroxyurea		0.0850015	4.77475e+06	-2.46509	15.3789
Wei and Zhang 2019	Saccharomyces cerevisiae	hydroxyurea		0.101311	2.13743e+06	-2.28956	14.5751
Wei and Zhang 2019	Saccharomyces cerevisiae	hydroxyurea		0.093188	5.98413e+06	-2.37314	15.6046
Wei and Zhang 2019	Saccharomyces cerevisiae	hydroxyurea		0.0985689	4.14114e+06	-2.317	15.2365
Wei and Zhang 2019	Saccharomyces cerevisiae	hydroxyurea		0.0884107	4.02682e+06	-2.42576	15.2085
Wei and Zhang 2019	Saccharomyces cerevisiae	hydroxyurea		0.0891725	3.63325e+06	-2.41718	15.1056
Wei and Zhang 2019	Saccharomyces cerevisiae	hydroxyurea		0.0902657	3.75898e+06	-2.405	15.1397
Wei and Zhang 2019	Saccharomyces cerevisiae	hydroxyurea		0.0933252	4.33089e+06	-2.37167	15.2813
Wei and Zhang 2019	Saccharomyces cerevisiae	hydroxyurea		0.0994954	3.6714e+06	-2.30764	15.1161
Wei and Zhang 2019	Saccharomyces cerevisiae	hydroxyurea		0.0994692	2.90982e+06	-2.30791	14.8836
Wei and Zhang 2019	Saccharomyces cerevisiae	hydroxyurea		0.0968392	2.91241e+06	-2.3347	14.8845
Wei and Zhang 2019	Saccharomyces cerevisiae	hydroxyurea		0.0959127	5.09393e+06	-2.34432	15.4436
Wei and Zhang 2019	Saccharomyces cerevisiae	hydroxyurea		0.101805	4.07311e+06	-2.28469	15.2199
Wei and Zhang 2019	Saccharomyces cerevisiae	hydroxyurea		0.0917712	5.87825e+06	-2.38846	15.5868
Wei and Zhang 2019	Saccharomyces cerevisiae	hydroxyurea		0.0964754	3.15967e+06	-2.33847	14.966
Wei and Zhang 2019	Saccharomyces cerevisiae	hydroxyurea		0.0911362	6.65513e+06	-2.3954	15.7109
Wei and Zhang 2019	Saccharomyces cerevisiae	hydroxyurea		0.0896578	4.22069e+06	-2.41176	15.2555
Wei and Zhang 2019	Saccharomyces cerevisiae	hydroxyurea		0.0892562	4.69535e+06	-2.41624	15.3621
Wei and Zhang 2019	Saccharomyces cerevisiae	hydroxyurea		0.0936144	3.41802e+06	-2.36857	15.0446
Wei and Zhang 2019	Saccharomyces cerevisiae	hydroxyurea		0.0890804	5.01924e+06	-2.41822	15.4288
Wei and Zhang 2019	Saccharomyces cerevisiae	hydroxyurea		0.0872481	4.14678e+06	-2.439	15.2378
Wei and Zhang 2019	Saccharomyces cerevisiae	hydroxyurea		0.0913043	3.90372e+06	-2.39356	15.1774
Wei and Zhang 2019	Saccharomyces cerevisiae	hydroxyurea		0.0946831	3.45636e+06	-2.35722	15.0557
Wei and Zhang 2019	Saccharomyces cerevisiae	hydroxyurea		0.0880883	4.08262e+06	-2.42942	15.2223
Wei and Zhang 2019	Saccharomyces cerevisiae	hydroxyurea		0.0902857	3.11336e+06	-2.40478	14.9512
Wei and Zhang 2019	Saccharomyces cerevisiae	hydroxyurea		0.0842915	5.33749e+06	-2.47347	15.4903
Wei and Zhang 2019	Saccharomyces cerevisiae	hydroxyurea		0.0904955	3.59196e+06	-2.40246	15.0942
Wei and Zhang 2019	Saccharomyces cerevisiae	hydroxyurea		0.0950753	6.03881e+06	-2.35309	15.6137
Wei and Zhang 2019	Saccharomyces cerevisiae	hydroxyurea		0.0898439	4.67777e+06	-2.40968	15.3583
Wei and Zhang 2019	Saccharomyces cerevisiae	hydroxyurea		0.0886289	5.08481e+06	-2.4233	15.4418
Wei and Zhang 2019	Saccharomyces cerevisiae	hydroxyurea		0.09117	4.37781e+06	-2.39503	15.2921
Wei and Zhang 2019	Saccharomyces cerevisiae	hydroxyurea		0.094532	3.19427e+06	-2.35882	14.9769
Wei and Zhang 2019	Saccharomyces cerevisiae	hydroxyurea		0.0890402	4.30066e+06	-2.41867	15.2743
Wei and Zhang 2019	Saccharomyces cerevisiae	hydroxyurea		0.0900815	4.73296e+06	-2.40704	15.3701
Wei and Zhang 2019	Saccharomyces cerevisiae	hydroxyurea		0.0915341	3.52389e+06	-2.39104	15.0751
Wei and Zhang 2019	Saccharomyces cerevisiae	hydroxyurea		0.103223	2.86747e+06	-2.27086	14.8689
Wei and Zhang 2019	Saccharomyces cerevisiae	hydroxyurea		0.0876407	5.21437e+06	-2.43451	15.4669
Wei and Zhang 2019	Saccharomyces cerevisiae	hydroxyurea		0.0869719	3.02232e+06	-2.44217	14.9215
Wei and Zhang 2019	Saccharomyces cerevisiae	hydroxyurea		0.0885185	5.81842e+06	-2.42454	15.5765
Wei and Zhang 2019	Saccharomyces cerevisiae	hydroxyurea		0.0858179	3.26821e+06	-2.45553	14.9998
Wei and Zhang 2019	Saccharomyces cerevisiae	hydroxyurea		0.0967117	2.23022e+06	-2.33602	14.6176
Wei and Zhang 2019	Saccharomyces cerevisiae	hydroxyurea		0.09145	4.72025e+06	-2.39196	15.3674
Wei and Zhang 2019	Saccharomyces cerevisiae	hydroxyurea		0.0997506	4.46601e+06	-2.30508	15.312
Wei and Zhang 2019	Saccharomyces cerevisiae	hydroxyurea		0.0926886	4.83781e+06	-2.37851	15.392
Wei and Zhang 2019	Saccharomyces cerevisiae	hydroxyurea		0.0922362	3.17633e+06	-2.3834	14.9712
Wei and Zhang 2019	Saccharomyces cerevisiae	hydroxyurea		0.0934225	3.91912e+06	-2.37062	15.1814
Wei and Zhang 2019	Saccharomyces cerevisiae	hydroxyurea		0.0864111	4.17843e+06	-2.44864	15.2454
Wei and Zhang 2019	Saccharomyces cerevisiae	hydroxyurea		0.0965225	3.68155e+06	-2.33798	15.1188
Wei and Zhang 2019	Saccharomyces cerevisiae	hydroxyurea		0.0978593	3.45433e+06	-2.32422	15.0551
Wei and Zhang 2019	Saccharomyces cerevisiae	hydroxyurea		0.0910211	4.82765e+06	-2.39666	15.3899
Wei and Zhang 2019	Saccharomyces cerevisiae	hydroxyurea		0.0891239	4.84029e+06	-2.41773	15.3925
Wei and Zhang 2019	Saccharomyces cerevisiae	hydroxyurea		0.0981717	2.57892e+06	-2.32104	14.7629
Wei and Zhang 2019	Saccharomyces cerevisiae	hydroxyurea		0.0905501	4.57549e+06	-2.40185	15.3362
Wei and Zhang 2019	Saccharomyces cerevisiae	hydroxyurea		0.0933736	3.58547e+06	-2.37115	15.0924
Wei and Zhang 2019	Saccharomyces cerevisiae	hydroxyurea		0.0895605	3.91217e+06	-2.41284	15.1796
Wei and Zhang 2019	Saccharomyces cerevisiae	hydroxyurea		0.096608	2.85438e+06	-2.33709	14.8644
Wei and Zhang 2019	Saccharomyces cerevisiae	hydroxyurea		0.0941604	5.3699e+06	-2.36276	15.4963
Wei and Zhang 2019	Saccharomyces cerevisiae	hydroxyurea		0.0913814	2.94859e+06	-2.39271	14.8968
Wei and Zhang 2019	Saccharomyces cerevisiae	hydroxyurea		0.0903311	4.21099e+06	-2.40427	15.2532
Wei and Zhang 2019	Saccharomyces cerevisiae	hydroxyurea		0.0950659	2.13207e+06	-2.35319	14.5726
Wei and Zhang 2019	Saccharomyces cerevisiae	hydroxyurea		0.0868906	5.02324e+06	-2.44311	15.4296
Wei and Zhang 2019	Saccharomyces cerevisiae	hydroxyurea		0.092771	4.78141e+06	-2.37762	15.3802
Wei and Zhang 2019	Saccharomyces cerevisiae	hydroxyurea		0.0981577	4.25903e+06	-2.32118	15.2646
Wei and Zhang 2019	Saccharomyces cerevisiae	hydroxyurea		0.0921284	2.86076e+06	-2.38457	14.8666
Wei and Zhang 2019	Saccharomyces cerevisiae	hydroxyurea		0.087641	5.07952e+06	-2.43451	15.4407
Wei and Zhang 2019	Saccharomyces cerevisiae	hydroxyurea		0.0936156	3.60761e+06	-2.36856	15.0986
Wei and Zhang 2019	Saccharomyces cerevisiae	hydroxyurea		0.0935101	4.13294e+06	-2.36969	15.2345
Wei and Zhang 2019	Saccharomyces cerevisiae	hydroxyurea		0.0939652	4.07218e+06	-2.36483	15.2197
Wei and Zhang 2019	Saccharomyces cerevisiae	hydroxyurea		0.0951229	3.46185e+06	-2.35259	15.0573
Wei and Zhang 2019	Saccharomyces cerevisiae	hydroxyurea		0.0920806	4.57927e+06	-2.38509	15.3371
Wei and Zhang 2019	Saccharomyces cerevisiae	hydroxyurea		0.0902981	3.43718e+06	-2.40464	15.0502
Wei and Zhang 2019	Saccharomyces cerevisiae	hydroxyurea		0.0895078	5.60185e+06	-2.41343	15.5386
Wei and Zhang 2019	Saccharomyces cerevisiae	hydroxyurea		0.0979331	5.87208e+06	-2.32347	15.5857
Wei and Zhang 2019	Saccharomyces cerevisiae	hydroxyurea		0.0984949	3.80935e+06	-2.31775	15.153
Wei and Zhang 2019	Saccharomyces cerevisiae	hydroxyurea		0.0923616	2.95986e+06	-2.38204	14.9007
Wei and Zhang 2019	Saccharomyces cerevisiae	hydroxyurea		0.0930291	3.24004e+06	-2.37484	14.9911
Wei and Zhang 2019	Saccharomyces cerevisiae	hydroxyurea		0.0938703	4.26842e+06	-2.36584	15.2668
Wei and Zhang 2019	Saccharomyces cerevisiae	hydroxyurea		0.0907799	4.05452e+06	-2.39932	15.2153
Wei and Zhang 2019	Saccharomyces cerevisiae	hydroxyurea		0.100572	3.83608e+06	-2.29688	15.16
Wei and Zhang 2019	Saccharomyces cerevisiae	hydroxyurea		0.0972217	2.79746e+06	-2.33076	14.8442
Wei and Zhang 2019	Saccharomyces cerevisiae	hydroxyurea		0.093329	4.66532e+06	-2.37162	15.3557
Wei and Zhang 2019	Saccharomyces cerevisiae	hydroxyurea		0.0953215	3.4785e+06	-2.3505	15.0621
Wei and Zhang 2019	Saccharomyces cerevisiae	hydroxyurea		0.0858279	4.21302e+06	-2.45541	15.2537
Wei and Zhang 2019	Saccharomyces cerevisiae	hydroxyurea		0.0994599	2.61479e+06	-2.308	14.7767
Wei and Zhang 2019	Saccharomyces cerevisiae	hydroxyurea		0.115426	1.97307e+06	-2.15913	14.4951
Wei and Zhang 2019	Saccharomyces cerevisiae	hydroxyurea		0.109038	1.60872e+06	-2.21606	14.2909
Wei and Zhang 2019	Saccharomyces cerevisiae	hydroxyurea		0.130554	1.28457e+06	-2.03597	14.0659
Wei and Zhang 2019	Saccharomyces cerevisiae	hydroxyurea		0.104497	2.95973e+06	-2.25859	14.9006
Wei and Zhang 2019	Saccharomyces cerevisiae	hydroxyurea		0.105048	2.67604e+06	-2.25334	14.7998
Wei and Zhang 2019	Saccharomyces cerevisiae	hydroxyurea		0.112632	1.26506e+06	-2.18363	14.0506
Wei and Zhang 2019	Saccharomyces cerevisiae	hydroxyurea		0.108884	2.15046e+06	-2.21748	14.5812
Wei and Zhang 2019	Saccharomyces cerevisiae	hydroxyurea		0.100338	2.32653e+06	-2.29921	14.6599
Wei and Zhang 2019	Saccharomyces cerevisiae	hydroxyurea		0.103203	2.81803e+06	-2.27106	14.8515
Wei and Zhang 2019	Saccharomyces cerevisiae	hydroxyurea		0.112645	1.99927e+06	-2.18351	14.5083
Wei and Zhang 2019	Saccharomyces cerevisiae	hydroxyurea		0.10249	2.10457e+06	-2.27799	14.5596
Wei and Zhang 2019	Saccharomyces cerevisiae	hydroxyurea		0.119675	1.3602e+06	-2.12298	14.1231
Wei and Zhang 2019	Saccharomyces cerevisiae	hydroxyurea		0.111234	2.31475e+06	-2.19612	14.6548
Wei and Zhang 2019	Saccharomyces cerevisiae	hydroxyurea		0.111431	1.89548e+06	-2.19435	14.455
Wei and Zhang 2019	Saccharomyces cerevisiae	hydroxyurea		0.114572	2.04283e+06	-2.16655	14.5298
Wei and Zhang 2019	Saccharomyces cerevisiae	hydroxyurea		0.107125	1.75466e+06	-2.23375	14.3778
Wei and Zhang 2019	Saccharomyces cerevisiae	hydroxyurea		0.0961161	3.55939e+06	-2.3422	15.0851
Wei and Zhang 2019	Saccharomyces cerevisiae	hydroxyurea		0.100761	2.78132e+06	-2.29501	14.8384
Wei and Zhang 2019	Saccharomyces cerevisiae	hydroxyurea		0.108299	2.09857e+06	-2.22286	14.5568
Wei and Zhang 2019	Saccharomyces cerevisiae	hydroxyurea		0.119382	1.78028e+06	-2.12543	14.3923
Wei and Zhang 2019	Saccharomyces cerevisiae	hydroxyurea		0.105103	2.55483e+06	-2.25282	14.7535
Wei and Zhang 2019	Saccharomyces cerevisiae	hydroxyurea		0.101637	3.01191e+06	-2.28635	14.9181
Wei and Zhang 2019	Saccharomyces cerevisiae	hydroxyurea		0.109426	2.26737e+06	-2.21251	14.6341
Wei and Zhang 2019	Saccharomyces cerevisiae	hydroxyurea		0.114418	1.88335e+06	-2.1679	14.4486
Wei and Zhang 2019	Saccharomyces cerevisiae	hydroxyurea		0.104921	1.35059e+06	-2.25455	14.1161
Wei and Zhang 2019	Saccharomyces cerevisiae	hydroxyurea		0.100253	1.71923e+06	-2.30006	14.3574
Wei and Zhang 2019	Saccharomyces cerevisiae	hydroxyurea		0.107177	1.83438e+06	-2.23327	14.4222
Wei and Zhang 2019	Saccharomyces cerevisiae	hydroxyurea		0.113152	1.85949e+06	-2.17902	14.4358
Wei and Zhang 2019	Saccharomyces cerevisiae	hydroxyurea		0.0963078	3.76558e+06	-2.34021	15.1414
Wei and Zhang 2019	Saccharomyces cerevisiae	hydroxyurea		0.10192	3.16324e+06	-2.28357	14.9671
Wei and Zhang 2019	Saccharomyces cerevisiae	hydroxyurea		0.106469	1.98305e+06	-2.2399	14.5001
Wei and Zhang 2019	Saccharomyces cerevisiae	hydroxyurea		0.106999	1.57083e+06	-2.23494	14.2671
Wei and Zhang 2019	Saccharomyces cerevisiae	hydroxyurea		0.115512	1.54812e+06	-2.15838	14.2526
Wei and Zhang 2019	Saccharomyces cerevisiae	hydroxyurea		0.104373	1.8279e+06	-2.25979	14.4187
Wei and Zhang 2019	Saccharomyces cerevisiae	hydroxyurea		0.0969155	3.08726e+06	-2.33392	14.9428
Wei and Zhang 2019	Saccharomyces cerevisiae	hydroxyurea		0.104041	1.69235e+06	-2.26297	14.3416
Wei and Zhang 2019	Saccharomyces cerevisiae	hydroxyurea		0.114782	1.63529e+06	-2.16472	14.3073
Wei and Zhang 2019	Saccharomyces cerevisiae	hydroxyurea		0.110401	1.82418e+06	-2.20364	14.4166
Wei and Zhang 2019	Saccharomyces cerevisiae	hydroxyurea		0.0984827	1.85348e+06	-2.31787	14.4326
Wei and Zhang 2019	Saccharomyces cerevisiae	hydroxyurea		0.108126	2.40304e+06	-2.22446	14.6922
Wei and Zhang 2019	Saccharomyces cerevisiae	hydroxyurea		0.0989281	1.88059e+06	-2.31336	14.4471
Wei and Zhang 2019	Saccharomyces cerevisiae	hydroxyurea		0.117356	1.18138e+06	-2.14254	13.9822
Wei and Zhang 2019	Saccharomyces cerevisiae	hydroxyurea		0.104495	1.61295e+06	-2.25861	14.2936
Wei and Zhang 2019	Saccharomyces cerevisiae	hydroxyurea		0.107537	2.4238e+06	-2.22992	14.7008
Wei and Zhang 2019	Saccharomyces cerevisiae	hydroxyurea		0.123464	1.43882e+06	-2.0918	14.1793
Wei and Zhang 2019	Saccharomyces cerevisiae	hydroxyurea		0.104701	1.7987e+06	-2.25665	14.4026
Wei and Zhang 2019	Saccharomyces cerevisiae	hydroxyurea		0.108405	2.22512e+06	-2.22189	14.6153
Wei and Zhang 2019	Saccharomyces cerevisiae	hydroxyurea		0.100356	2.09369e+06	-2.29903	14.5544
Wei and Zhang 2019	Saccharomyces cerevisiae	hydroxyurea		0.119582	1.35636e+06	-2.12375	14.1203
Wei and Zhang 2019	Saccharomyces cerevisiae	hydroxyurea		0.11832	2.17294e+06	-2.13436	14.5916
Wei and Zhang 2019	Saccharomyces cerevisiae	hydroxyurea		0.101622	2.0261e+06	-2.2865	14.5216
Wei and Zhang 2019	Saccharomyces cerevisiae	hydroxyurea		0.114558	1.78204e+06	-2.16668	14.3933
Wei and Zhang 2019	Saccharomyces cerevisiae	hydroxyurea		0.11405	1.22211e+06	-2.17112	14.0161
Wei and Zhang 2019	Saccharomyces cerevisiae	hydroxyurea		0.105164	2.31519e+06	-2.25223	14.655
Wei and Zhang 2019	Saccharomyces cerevisiae	hydroxyurea		0.117635	2.05202e+06	-2.14017	14.5343
Wei and Zhang 2019	Saccharomyces cerevisiae	hydroxyurea		0.102277	2.73917e+06	-2.28007	14.8232
Wei and Zhang 2019	Saccharomyces cerevisiae	hydroxyurea		0.108226	1.67159e+06	-2.22353	14.3293
Wei and Zhang 2019	Saccharomyces cerevisiae	hydroxyurea		0.10967	2.15713e+06	-2.21028	14.5843
Wei and Zhang 2019	Saccharomyces cerevisiae	hydroxyurea		0.108911	1.66992e+06	-2.21722	14.3283
Wei and Zhang 2019	Saccharomyces cerevisiae	hydroxyurea		0.112262	1.38655e+06	-2.18692	14.1423
Wei and Zhang 2019	Saccharomyces cerevisiae	hydroxyurea		0.115558	950920	-2.15798	13.7652
Wei and Zhang 2019	Saccharomyces cerevisiae	hydroxyurea		0.10237	2.02102e+06	-2.27917	14.5191
Wei and Zhang 2019	Saccharomyces cerevisiae	hydroxyurea		0.102327	2.70232e+06	-2.27958	14.8096
Wei and Zhang 2019	Saccharomyces cerevisiae	hydroxyurea		0.115137	1.58431e+06	-2.16163	14.2757
Wei and Zhang 2019	Saccharomyces cerevisiae	hydroxyurea		0.106074	1.9675e+06	-2.24361	14.4923
Wei and Zhang 2019	Saccharomyces cerevisiae	hydroxyurea		0.10062	2.97927e+06	-2.2964	14.9072
Wei and Zhang 2019	Saccharomyces cerevisiae	hydroxyurea		0.120768	1.71195e+06	-2.11388	14.3531
Wei and Zhang 2019	Saccharomyces cerevisiae	hydroxyurea		0.103796	3.53721e+06	-2.26533	15.0788
Wei and Zhang 2019	Saccharomyces cerevisiae	hydroxyurea		0.113803	2.29681e+06	-2.17328	14.647
Wei and Zhang 2019	Saccharomyces cerevisiae	hydroxyurea		0.109782	2.55032e+06	-2.20926	14.7517
Wei and Zhang 2019	Saccharomyces cerevisiae	hydroxyurea		0.104116	1.6706e+06	-2.26225	14.3287
Wei and Zhang 2019	Saccharomyces cerevisiae	hydroxyurea		0.10764	1.70717e+06	-2.22896	14.3503
Wei and Zhang 2019	Saccharomyces cerevisiae	hydroxyurea		0.104747	2.39996e+06	-2.25621	14.691
Wei and Zhang 2019	Saccharomyces cerevisiae	hydroxyurea		0.112366	2.77541e+06	-2.18599	14.8363
Wei and Zhang 2019	Saccharomyces cerevisiae	hydroxyurea		0.114953	2.47425e+06	-2.16323	14.7214
Wei and Zhang 2019	Saccharomyces cerevisiae	hydroxyurea		0.110176	1.81439e+06	-2.20567	14.4113
Wei and Zhang 2019	Saccharomyces cerevisiae	hydroxyurea		0.107214	1.85415e+06	-2.23293	14.4329
Wei and Zhang 2019	Saccharomyces cerevisiae	hydroxyurea		0.105538	3.11012e+06	-2.24869	14.9502
Wei and Zhang 2019	Saccharomyces cerevisiae	hydroxyurea		0.110157	2.73739e+06	-2.20585	14.8225
Wei and Zhang 2019	Saccharomyces cerevisiae	hydroxyurea		0.11326	2.2763e+06	-2.17807	14.6381
Wei and Zhang 2019	Saccharomyces cerevisiae	hydroxyurea		0.10127	1.80379e+06	-2.28997	14.4054
Wei and Zhang 2019	Saccharomyces cerevisiae	hydroxyurea		0.10742	2.14681e+06	-2.23101	14.5795
Wei and Zhang 2019	Saccharomyces cerevisiae	hydroxyurea		0.107132	2.29122e+06	-2.23369	14.6446
Wei and Zhang 2019	Saccharomyces cerevisiae	hydroxyurea		0.102045	1.42741e+06	-2.28234	14.1714
Wei and Zhang 2019	Saccharomyces cerevisiae	hydroxyurea		0.10161	2.99645e+06	-2.28661	14.9129
Wei and Zhang 2019	Saccharomyces cerevisiae	hydroxyurea		0.115439	2.49665e+06	-2.15901	14.7305
Wei and Zhang 2019	Saccharomyces cerevisiae	hydroxyurea		0.113752	2.4946e+06	-2.17374	14.7296
Wei and Zhang 2019	Saccharomyces cerevisiae	hydroxyurea		0.135907	948486	-1.99579	13.7626
Wei and Zhang 2019	Saccharomyces cerevisiae	hydroxyurea		0.104321	3.21659e+06	-2.26028	14.9838
Wei and Zhang 2019	Saccharomyces cerevisiae	hydroxyurea		0.107783	2.56048e+06	-2.22763	14.7557
Wei and Zhang 2019	Saccharomyces cerevisiae	hydroxyurea		0.113379	1.78871e+06	-2.17702	14.397
Wei and Zhang 2019	Saccharomyces cerevisiae	hydroxyurea		0.111315	2.06771e+06	-2.19539	14.542
Wei and Zhang 2019	Saccharomyces cerevisiae	hydroxyurea		0.101098	2.0962e+06	-2.29166	14.5556
Wei and Zhang 2019	Saccharomyces cerevisiae	hydroxyurea		0.0998809	3.17019e+06	-2.30378	14.9693
Wei and Zhang 2019	Saccharomyces cerevisiae	hydroxyurea		0.118274	2.11156e+06	-2.13475	14.5629
Wei and Zhang 2019	Saccharomyces cerevisiae	hydroxyurea		0.106556	1.62944e+06	-2.23909	14.3037
Wei and Zhang 2019	Saccharomyces cerevisiae	hydroxyurea		0.130332	1.78377e+06	-2.03767	14.3942
Wei and Zhang 2019	Saccharomyces cerevisiae	hydroxyurea		0.113064	2.5922e+06	-2.1798	14.768
Wei and Zhang 2019	Saccharomyces cerevisiae	hydroxyurea		0.112197	2.59441e+06	-2.1875	14.7689
Wei and Zhang 2019	Saccharomyces cerevisiae	hydroxyurea		0.120597	2.74619e+06	-2.1153	14.8257
Wei and Zhang 2019	Saccharomyces cerevisiae	hydroxyurea		0.109664	1.96486e+06	-2.21034	14.4909
Wei and Zhang 2019	Saccharomyces cerevisiae	hydroxyurea		0.0951287	3.28885e+06	-2.35252	15.006
Wei and Zhang 2019	Saccharomyces cerevisiae	hydroxyurea		0.101975	2.46232e+06	-2.28303	14.7166
Wei and Zhang 2019	Saccharomyces cerevisiae	hydroxyurea		0.117155	1.90124e+06	-2.14426	14.458
Wei and Zhang 2019	Saccharomyces cerevisiae	hydroxyurea		0.118709	2.08846e+06	-2.13108	14.5519
Wei and Zhang 2019	Saccharomyces cerevisiae	hydroxyurea		0.100457	3.09843e+06	-2.29802	14.9464
Wei and Zhang 2019	Saccharomyces cerevisiae	hydroxyurea		0.0991538	2.75303e+06	-2.31108	14.8282
Wei and Zhang 2019	Saccharomyces cerevisiae	hydroxyurea		0.107881	1.75888e+06	-2.22673	14.3802
Wei and Zhang 2019	Saccharomyces cerevisiae	hydroxyurea		0.115271	2.71149e+06	-2.16047	14.813
Wei and Zhang 2019	Saccharomyces cerevisiae	hydroxyurea		0.111876	1.27748e+06	-2.19037	14.0604
Wei and Zhang 2019	Saccharomyces cerevisiae	hydroxyurea		0.102761	1.92159e+06	-2.27535	14.4687
Wei and Zhang 2019	Saccharomyces cerevisiae	hydroxyurea		0.110995	1.98025e+06	-2.19827	14.4987
Wei and Zhang 2019	Saccharomyces cerevisiae	hydroxyurea		0.119778	2.14107e+06	-2.12211	14.5768
Wei and Zhang 2019	Saccharomyces cerevisiae	hydroxyurea		0.10258	3.08175e+06	-2.27711	14.941
Wei and Zhang 2019	Saccharomyces cerevisiae	hydroxyurea		0.102894	2.75478e+06	-2.27406	14.8288
Wei and Zhang 2019	Saccharomyces cerevisiae	hydroxyurea		0.111741	2.22688e+06	-2.19157	14.6161
Wei and Zhang 2019	Saccharomyces cerevisiae	hydroxyurea		0.108145	2.21194e+06	-2.22428	14.6094
Wei and Zhang 2019	Saccharomyces cerevisiae	hydroxyurea		0.117459	2.01064e+06	-2.14166	14.514
Wei and Zhang 2019	Saccharomyces cerevisiae	hydroxyurea		0.0973462	2.59683e+06	-2.32948	14.7698
Wei and Zhang 2019	Saccharomyces cerevisiae	hydroxyurea		0.0960535	3.75077e+06	-2.34285	15.1375
Wei and Zhang 2019	Saccharomyces cerevisiae	hydroxyurea		0.108986	1.82691e+06	-2.21654	14.4181
Wei and Zhang 2019	Saccharomyces cerevisiae	hydroxyurea		0.119579	1.80414e+06	-2.12378	14.4056
Wei and Zhang 2019	Saccharomyces cerevisiae	hydroxyurea		0.111555	2.59742e+06	-2.19324	14.77
Wei and Zhang 2019	Saccharomyces cerevisiae	hydroxyurea		0.102588	1.87377e+06	-2.27703	14.4435
Wei and Zhang 2019	Saccharomyces cerevisiae	hydroxyurea		0.116434	3.43869e+06	-2.15043	15.0506
Wei and Zhang 2019	Saccharomyces cerevisiae	hydroxyurea		0.103409	2.14826e+06	-2.26906	14.5802
Wei and Zhang 2019	Saccharomyces cerevisiae	hydroxyurea		0.119756	980470	-2.1223	13.7958
Wei and Zhang 2019	Saccharomyces cerevisiae	hydroxyurea		0.104261	1.52749e+06	-2.26085	14.2391
Wei and Zhang 2019	Saccharomyces cerevisiae	hydroxyurea		0.112229	3.51386e+06	-2.18721	15.0722
Wei and Zhang 2019	Saccharomyces cerevisiae	hydroxyurea		0.122827	1.74943e+06	-2.09698	14.3748
Wei and Zhang 2019	Saccharomyces cerevisiae	hydroxyurea		0.106235	2.14421e+06	-2.2421	14.5783
Wei and Zhang 2019	Saccharomyces cerevisiae	hydroxyurea		0.0998242	2.59394e+06	-2.30434	14.7687
Wei and Zhang 2019	Saccharomyces cerevisiae	hydroxyurea		0.101108	2.65558e+06	-2.29157	14.7922
Wei and Zhang 2019	Saccharomyces cerevisiae	hydroxyurea		0.126474	967695	-2.06772	13.7827
Wei and Zhang 2019	Saccharomyces cerevisiae	hydroxyurea		0.11747	2.09085e+06	-2.14157	14.5531
Wei and Zhang 2019	Saccharomyces cerevisiae	hydroxyurea		0.100189	1.48898e+06	-2.3007	14.2136
Wei and Zhang 2019	Saccharomyces cerevisiae	hydroxyurea		0.117592	1.88685e+06	-2.14053	14.4504
Wei and Zhang 2019	Saccharomyces cerevisiae	hydroxyurea		0.122857	1.7398e+06	-2.09674	14.3693
Wei and Zhang 2019	Saccharomyces cerevisiae	hydroxyurea		0.105226	2.72937e+06	-2.25165	14.8196
Wei and Zhang 2019	Saccharomyces cerevisiae	hydroxyurea		0.113784	1.5481e+06	-2.17345	14.2525
Wei and Zhang 2019	Saccharomyces cerevisiae	hydroxyurea		0.10064	3.03539e+06	-2.2962	14.9259
Wei and Zhang 2019	Saccharomyces cerevisiae	hydroxyurea		0.112864	1.78214e+06	-2.18157	14.3933
Wei and Zhang 2019	Saccharomyces cerevisiae	hydroxyurea		0.113685	2.422e+06	-2.17433	14.7001
Wei and Zhang 2019	Saccharomyces cerevisiae	hydroxyurea		0.107136	1.87125e+06	-2.23366	14.4421
Wei and Zhang 2019	Saccharomyces cerevisiae	hydroxyurea		0.118006	1.28492e+06	-2.13702	14.0662
Wei and Zhang 2019	Saccharomyces cerevisiae	hydroxyurea		0.120916	1.08829e+06	-2.11266	13.9001
Wei and Zhang 2019	Saccharomyces cerevisiae	hydroxyurea		0.101098	2.25218e+06	-2.29167	14.6274
Wei and Zhang 2019	Saccharomyces cerevisiae	hydroxyurea		0.102392	2.67577e+06	-2.27894	14.7997
Wei and Zhang 2019	Saccharomyces cerevisiae	hydroxyurea		0.119977	1.48484e+06	-2.12045	14.2108
Wei and Zhang 2019	Saccharomyces cerevisiae	hydroxyurea		0.106319	1.60184e+06	-2.24131	14.2867
Wei and Zhang 2019	Saccharomyces cerevisiae	hydroxyurea		0.101785	2.82601e+06	-2.28489	14.8544
Wei and Zhang 2019	Saccharomyces cerevisiae	hydroxyurea		0.126834	2.04131e+06	-2.06487	14.5291
Wei and Zhang 2019	Saccharomyces cerevisiae	hydroxyurea		0.102225	2.64967e+06	-2.28058	14.7899
Wei and Zhang 2019	Saccharomyces cerevisiae	hydroxyurea		0.115258	2.23699e+06	-2.16058	14.6206
Wei and Zhang 2019	Saccharomyces cerevisiae	hydroxyurea		0.11352	2.72608e+06	-2.17577	14.8184
Wei and Zhang 2019	Saccharomyces cerevisiae	hydroxyurea		0.106703	2.00921e+06	-2.23771	14.5133
Wei and Zhang 2019	Saccharomyces cerevisiae	hydroxyurea		0.10099	2.51862e+06	-2.29273	14.7392
Wei and Zhang 2019	Saccharomyces cerevisiae	hydroxyurea		0.105468	2.08988e+06	-2.24934	14.5526
Wei and Zhang 2019	Saccharomyces cerevisiae	hydroxyurea		0.110449	3.23846e+06	-2.2032	14.9906
Wei and Zhang 2019	Saccharomyces cerevisiae	hydroxyurea		0.112738	2.75474e+06	-2.18269	14.8288
Wei and Zhang 2019	Saccharomyces cerevisiae	hydroxyurea		0.111105	1.65628e+06	-2.19728	14.3201
Wei and Zhang 2019	Saccharomyces cerevisiae	hydroxyurea		0.111884	2.26966e+06	-2.19029	14.6351
Wei and Zhang 2019	Saccharomyces cerevisiae	hydroxyurea		0.112569	2.53974e+06	-2.18419	14.7476
Wei and Zhang 2019	Saccharomyces cerevisiae	hydroxyurea		0.10618	2.99211e+06	-2.24262	14.9115
Wei and Zhang 2019	Saccharomyces cerevisiae	hydroxyurea		0.115844	2.69711e+06	-2.15551	14.8077
Wei and Zhang 2019	Saccharomyces cerevisiae	hydroxyurea		0.106677	2.39796e+06	-2.23795	14.6901
Wei and Zhang 2019	Saccharomyces cerevisiae	hydroxyurea		0.109179	2.14194e+06	-2.21476	14.5772
Wei and Zhang 2019	Saccharomyces cerevisiae	hydroxyurea		0.10937	2.48165e+06	-2.21302	14.7244
Wei and Zhang 2019	Saccharomyces cerevisiae	hydroxyurea		0.106881	2.01481e+06	-2.23604	14.516
Wei and Zhang 2019	Saccharomyces cerevisiae	hydroxyurea		0.102058	3.03105e+06	-2.28221	14.9244
Wei and Zhang 2019	Saccharomyces cerevisiae	hydroxyurea		0.113765	2.60621e+06	-2.17362	14.7734
Wei and Zhang 2019	Saccharomyces cerevisiae	hydroxyurea		0.107374	2.61499e+06	-2.23144	14.7768
Wei and Zhang 2019	Saccharomyces cerevisiae	hydroxyurea		0.126284	1.13603e+06	-2.06922	13.9431
Wei and Zhang 2019	Saccharomyces cerevisiae	hydroxyurea		0.103728	3.4879e+06	-2.26599	15.0648
Wei and Zhang 2019	Saccharomyces cerevisiae	hydroxyurea		0.106653	3.0524e+06	-2.23818	14.9314
Wei and Zhang 2019	Saccharomyces cerevisiae	hydroxyurea		0.10867	1.88052e+06	-2.21944	14.4471
Wei and Zhang 2019	Saccharomyces cerevisiae	hydroxyurea		0.106791	2.5727e+06	-2.23688	14.7605
Wei and Zhang 2019	Saccharomyces cerevisiae	hydroxyurea		0.101339	2.71657e+06	-2.28928	14.8149
Wei and Zhang 2019	Saccharomyces cerevisiae	hydroxyurea		0.102282	3.76522e+06	-2.28002	15.1413
Wei and Zhang 2019	Saccharomyces cerevisiae	hydroxyurea		0.109834	2.70235e+06	-2.20878	14.8096
Wei and Zhang 2019	Saccharomyces cerevisiae	hydroxyurea		0.102445	2.01775e+06	-2.27843	14.5175
Wei and Zhang 2019	Saccharomyces cerevisiae	hydroxyurea		0.12767	1.6252e+06	-2.05831	14.3011
Wei and Zhang 2019	Saccharomyces cerevisiae	hydroxyurea		0.109533	2.83146e+06	-2.21153	14.8563
Wei and Zhang 2019	Saccharomyces cerevisiae	hydroxyurea		0.108606	2.63273e+06	-2.22003	14.7835
Wei and Zhang 2019	Saccharomyces cerevisiae	hydroxyurea		0.114825	2.6573e+06	-2.16434	14.7928
Wei and Zhang 2019	Saccharomyces cerevisiae	hydroxyurea		0.107416	2.31018e+06	-2.23105	14.6528
Wei and Zhang 2019	Saccharomyces cerevisiae	hydroxyurea		0.101252	3.36444e+06	-2.29014	15.0288
Wei and Zhang 2019	Saccharomyces cerevisiae	hydroxyurea		0.10793	2.27075e+06	-2.22628	14.6356
Wei and Zhang 2019	Saccharomyces cerevisiae	hydroxyurea		0.107581	2.12266e+06	-2.22951	14.5682
Wei and Zhang 2019	Saccharomyces cerevisiae	hydroxyurea		0.109494	2.42245e+06	-2.21188	14.7003
Wei and Zhang 2019	Saccharomyces cerevisiae	hydroxyurea		0.100173	3.50126e+06	-2.30085	15.0686
Wei and Zhang 2019	Saccharomyces cerevisiae	hydroxyurea		0.0981192	3.02167e+06	-2.32157	14.9213
Wei and Zhang 2019	Saccharomyces cerevisiae	hydroxyurea		0.105119	1.88221e+06	-2.25266	14.448
Wei and Zhang 2019	Saccharomyces cerevisiae	hydroxyurea		0.106425	2.735e+06	-2.24031	14.8216
Wei and Zhang 2019	Saccharomyces cerevisiae	hydroxyurea		0.111979	1.48325e+06	-2.18945	14.2097
Wei and Zhang 2019	Saccharomyces cerevisiae	hydroxyurea		0.0997645	2.22481e+06	-2.30494	14.6152
Wei and Zhang 2019	Saccharomyces cerevisiae	hydroxyurea		0.102046	2.12502e+06	-2.28234	14.5693
Wei and Zhang 2019	Saccharomyces cerevisiae	hydroxyurea		0.112471	2.14498e+06	-2.18506	14.5786
Wei and Zhang 2019	Saccharomyces cerevisiae	hydroxyurea		0.103398	2.9387e+06	-2.26917	14.8935
Wei and Zhang 2019	Saccharomyces cerevisiae	hydroxyurea		0.102382	3.33099e+06	-2.27905	15.0188
Wei and Zhang 2019	Saccharomyces cerevisiae	hydroxyurea		0.106916	2.6457e+06	-2.23571	14.7884
Wei and Zhang 2019	Saccharomyces cerevisiae	hydroxyurea		0.101801	2.21917e+06	-2.28474	14.6126
Wei and Zhang 2019	Saccharomyces cerevisiae	hydroxyurea		0.112265	2.00435e+06	-2.18689	14.5108
Wei and Zhang 2019	Saccharomyces cerevisiae	hydroxyurea		0.101797	2.71921e+06	-2.28477	14.8159
Wei and Zhang 2019	Saccharomyces cerevisiae	hydroxyurea		0.098998	4.13943e+06	-2.31266	15.2361
Wei and Zhang 2019	Saccharomyces cerevisiae	hydroxyurea		0.106008	1.88676e+06	-2.24424	14.4504
Wei and Zhang 2019	Saccharomyces cerevisiae	hydroxyurea		0.111415	2.13527e+06	-2.19449	14.5741
Wei and Zhang 2019	Saccharomyces cerevisiae	hydroxyurea		0.108797	2.22685e+06	-2.21827	14.6161
Wei and Zhang 2019	Saccharomyces cerevisiae	hydroxyurea		0.100709	2.33734e+06	-2.29552	14.6645
Wei and Zhang 2019	Saccharomyces cerevisiae	hydroxyurea		0.105876	2.57566e+06	-2.24548	14.7616
Wei and Zhang 2019	Saccharomyces cerevisiae	hydroxyurea		0.101633	2.30293e+06	-2.28638	14.6497
Wei and Zhang 2019	Saccharomyces cerevisiae	hydroxyurea		0.115403	1.24404e+06	-2.15932	14.0339
Wei and Zhang 2019	Saccharomyces cerevisiae	hydroxyurea		0.0994072	1.46987e+06	-2.30853	14.2007
Wei and Zhang 2019	Saccharomyces cerevisiae	hydroxyurea		0.115729	3.45711e+06	-2.15651	15.0559
Wei and Zhang 2019	Saccharomyces cerevisiae	hydroxyurea		0.125207	1.80487e+06	-2.07779	14.406
Wei and Zhang 2019	Saccharomyces cerevisiae	hydroxyurea		0.105033	1.90284e+06	-2.25348	14.4589
Wei and Zhang 2019	Saccharomyces cerevisiae	hydroxyurea		0.103482	3.04361e+06	-2.26836	14.9286
Wei and Zhang 2019	Saccharomyces cerevisiae	hydroxyurea		0.102123	2.92622e+06	-2.28157	14.8892
Wei and Zhang 2019	Saccharomyces cerevisiae	hydroxyurea		0.118919	1.5847e+06	-2.12931	14.2759
Wei and Zhang 2019	Saccharomyces cerevisiae	hydroxyurea		0.109926	2.20192e+06	-2.20795	14.6048
Wei and Zhang 2019	Saccharomyces cerevisiae	hydroxyurea		0.100294	1.97627e+06	-2.29965	14.4967
Wei and Zhang 2019	Saccharomyces cerevisiae	hydroxyurea		0.109569	2.03549e+06	-2.2112	14.5262
Wei and Zhang 2019	Saccharomyces cerevisiae	hydroxyurea		0.120792	1.7305e+06	-2.11369	14.3639
Wei and Zhang 2019	Saccharomyces cerevisiae	hydroxyurea		0.105363	2.99067e+06	-2.25034	14.911
Wei and Zhang 2019	Saccharomyces cerevisiae	hydroxyurea		0.110955	1.96758e+06	-2.19863	14.4923
Wei and Zhang 2019	Saccharomyces cerevisiae	hydroxyurea		0.104316	3.27015e+06	-2.26034	15.0003
Wei and Zhang 2019	Saccharomyces cerevisiae	hydroxyurea		0.111345	2.17998e+06	-2.19512	14.5948
Wei and Zhang 2019	Saccharomyces cerevisiae	hydroxyurea		0.108199	2.6997e+06	-2.22379	14.8087
Wei and Zhang 2019	Saccharomyces cerevisiae	hydroxyurea		0.105513	2.186e+06	-2.24892	14.5976
Wei and Zhang 2019	Saccharomyces cerevisiae	hydroxyurea		0.121925	1.38414e+06	-2.10435	14.1406
Wei and Zhang 2019	Saccharomyces cerevisiae	hydroxyurea		0.111715	1.19667e+06	-2.1918	13.995
Wei and Zhang 2019	Saccharomyces cerevisiae	hydroxyurea		0.105545	2.58498e+06	-2.24862	14.7652
Wei and Zhang 2019	Saccharomyces cerevisiae	hydroxyurea		0.101325	2.999e+06	-2.28942	14.9138
Wei and Zhang 2019	Saccharomyces cerevisiae	hydroxyurea		0.113465	1.63179e+06	-2.17626	14.3052
Wei and Zhang 2019	Saccharomyces cerevisiae	hydroxyurea		0.10022	1.83878e+06	-2.30039	14.4246
Wei and Zhang 2019	Saccharomyces cerevisiae	hydroxyurea		0.100761	3.57762e+06	-2.29501	15.0902
Wei and Zhang 2019	Saccharomyces cerevisiae	hydroxyurea		0.116822	2.07662e+06	-2.1471	14.5463
Wei and Zhang 2019	Saccharomyces cerevisiae	hydroxyurea		0.103259	2.90188e+06	-2.27051	14.8809
Wei and Zhang 2019	Saccharomyces cerevisiae	hydroxyurea		0.104213	2.59972e+06	-2.26132	14.7709
Wei and Zhang 2019	Saccharomyces cerevisiae	hydroxyurea		0.10472	2.67266e+06	-2.25647	14.7986
Wei and Zhang 2019	Saccharomyces cerevisiae	hydroxyurea		0.105429	2.36328e+06	-2.24972	14.6756
Wei and Zhang 2019	Saccharomyces cerevisiae	hydroxyurea		0.103439	2.42389e+06	-2.26877	14.7009
Wei and Zhang 2019	Saccharomyces cerevisiae	hydroxyurea		0.100221	1.86568e+06	-2.30037	14.4391
Wei and Zhang 2019	Saccharomyces cerevisiae	hydroxyurea		0.114263	3.38516e+06	-2.16925	15.0349
Wei and Zhang 2019	Saccharomyces cerevisiae	hydroxyurea		0.117207	2.60155e+06	-2.14382	14.7716
Wei and Zhang 2019	Saccharomyces cerevisiae	hydroxyurea		0.109138	1.90574e+06	-2.21514	14.4604
Wei and Zhang 2019	Saccharomyces cerevisiae	hydroxyurea		0.108117	2.16184e+06	-2.22454	14.5865
Wei and Zhang 2019	Saccharomyces cerevisiae	hydroxyurea		0.108386	2.70735e+06	-2.22205	14.8115
Wei and Zhang 2019	Saccharomyces cerevisiae	hydroxyurea		0.107087	3.1305e+06	-2.23411	14.9567
Wei and Zhang 2019	Saccharomyces cerevisiae	hydroxyurea		0.110828	2.81341e+06	-2.19978	14.8499
Wei and Zhang 2019	Saccharomyces cerevisiae	hydroxyurea		0.103484	2.64081e+06	-2.26834	14.7866
Wei and Zhang 2019	Saccharomyces cerevisiae	hydroxyurea		0.103631	2.62267e+06	-2.26692	14.7797
Wei and Zhang 2019	Saccharomyces cerevisiae	hydroxyurea		0.107106	2.64957e+06	-2.23394	14.7899
Wei and Zhang 2019	Saccharomyces cerevisiae	hydroxyurea		0.107929	1.95912e+06	-2.22628	14.488
Wei and Zhang 2019	Saccharomyces cerevisiae	hydroxyurea		0.0991224	1.6971e+06	-2.3114	14.3444
Wei and Zhang 2019	Saccharomyces cerevisiae	hydroxyurea		0.1078	1.54576e+06	-2.22747	14.251
Wei and Zhang 2019	Saccharomyces cerevisiae	hydroxyurea		0.112992	1.2873e+06	-2.18044	14.0681
Wei and Zhang 2019	Saccharomyces cerevisiae	hydroxyurea		0.133128	821734	-2.01644	13.6192
Wei and Zhang 2019	Saccharomyces cerevisiae	hydroxyurea		0.0975856	1.5425e+06	-2.32703	14.2489
Wei and Zhang 2019	Saccharomyces cerevisiae	hydroxyurea		0.0958327	1.34832e+06	-2.34515	14.1144
Wei and Zhang 2019	Saccharomyces cerevisiae	hydroxyurea		0.104966	952646	-2.25411	13.767
Wei and Zhang 2019	Saccharomyces cerevisiae	hydroxyurea		0.106011	1.45639e+06	-2.24421	14.1915
Wei and Zhang 2019	Saccharomyces cerevisiae	hydroxyurea		0.0982815	1.71764e+06	-2.31992	14.3565
Wei and Zhang 2019	Saccharomyces cerevisiae	hydroxyurea		0.0977584	1.71097e+06	-2.32526	14.3526
Wei and Zhang 2019	Saccharomyces cerevisiae	hydroxyurea		0.106077	1.31565e+06	-2.24359	14.0898
Wei and Zhang 2019	Saccharomyces cerevisiae	hydroxyurea		0.104164	1.53964e+06	-2.26178	14.2471
Wei and Zhang 2019	Saccharomyces cerevisiae	hydroxyurea		0.126488	1.12666e+06	-2.06761	13.9348
Wei and Zhang 2019	Saccharomyces cerevisiae	hydroxyurea		0.109433	1.40547e+06	-2.21245	14.1559
Wei and Zhang 2019	Saccharomyces cerevisiae	hydroxyurea		0.100932	1.43616e+06	-2.29331	14.1775
Wei and Zhang 2019	Saccharomyces cerevisiae	hydroxyurea		0.114056	1.48e+06	-2.17107	14.2076
Wei and Zhang 2019	Saccharomyces cerevisiae	hydroxyurea		0.115642	997792	-2.15726	13.8133
Wei and Zhang 2019	Saccharomyces cerevisiae	hydroxyurea		0.0940774	976549	-2.36364	13.7918
Wei and Zhang 2019	Saccharomyces cerevisiae	hydroxyurea		0.0949672	1.42246e+06	-2.35422	14.1679
Wei and Zhang 2019	Saccharomyces cerevisiae	hydroxyurea		0.112543	1.18296e+06	-2.18442	13.9835
Wei and Zhang 2019	Saccharomyces cerevisiae	hydroxyurea		0.108972	940070	-2.21666	13.7537
Wei and Zhang 2019	Saccharomyces cerevisiae	hydroxyurea		0.0941629	1.58069e+06	-2.36273	14.2734
Wei and Zhang 2019	Saccharomyces cerevisiae	hydroxyurea		0.0955894	1.71745e+06	-2.34769	14.3564
Wei and Zhang 2019	Saccharomyces cerevisiae	hydroxyurea		0.109932	1.19041e+06	-2.2079	13.9898
Wei and Zhang 2019	Saccharomyces cerevisiae	hydroxyurea		0.102253	1.63515e+06	-2.28031	14.3072
Wei and Zhang 2019	Saccharomyces cerevisiae	hydroxyurea		0.104482	912766	-2.25874	13.7242
Wei and Zhang 2019	Saccharomyces cerevisiae	hydroxyurea		0.102263	1.31193e+06	-2.28021	14.087
Wei and Zhang 2019	Saccharomyces cerevisiae	hydroxyurea		0.112359	1.14835e+06	-2.18606	13.9538
Wei and Zhang 2019	Saccharomyces cerevisiae	hydroxyurea		0.11783	973291	-2.13851	13.7884
Wei and Zhang 2019	Saccharomyces cerevisiae	hydroxyurea		0.0976339	1.86866e+06	-2.32653	14.4407
Wei and Zhang 2019	Saccharomyces cerevisiae	hydroxyurea		0.10037	2.16075e+06	-2.2989	14.586
Wei and Zhang 2019	Saccharomyces cerevisiae	hydroxyurea		0.104943	1.40149e+06	-2.25433	14.153
Wei and Zhang 2019	Saccharomyces cerevisiae	hydroxyurea		0.104927	1.0913e+06	-2.25449	13.9029
Wei and Zhang 2019	Saccharomyces cerevisiae	hydroxyurea		0.109802	1.21404e+06	-2.20908	14.0095
Wei and Zhang 2019	Saccharomyces cerevisiae	hydroxyurea		0.0983565	1.25044e+06	-2.31916	14.039
Wei and Zhang 2019	Saccharomyces cerevisiae	hydroxyurea		0.0948086	1.91659e+06	-2.35589	14.4661
Wei and Zhang 2019	Saccharomyces cerevisiae	hydroxyurea		0.114029	820137	-2.17131	13.6172
Wei and Zhang 2019	Saccharomyces cerevisiae	hydroxyurea		0.116411	1.12036e+06	-2.15063	13.9292
Wei and Zhang 2019	Saccharomyces cerevisiae	hydroxyurea		0.114212	1.02356e+06	-2.1697	13.8388
Wei and Zhang 2019	Saccharomyces cerevisiae	hydroxyurea		0.0984325	1.36097e+06	-2.31838	14.1237
Wei and Zhang 2019	Saccharomyces cerevisiae	hydroxyurea		0.115374	1.72453e+06	-2.15957	14.3605
Wei and Zhang 2019	Saccharomyces cerevisiae	hydroxyurea		0.104691	1.1245e+06	-2.25674	13.9328
Wei and Zhang 2019	Saccharomyces cerevisiae	hydroxyurea		0.114538	762853	-2.16685	13.5448
Wei and Zhang 2019	Saccharomyces cerevisiae	hydroxyurea		0.100248	1.21258e+06	-2.3001	14.0083
Wei and Zhang 2019	Saccharomyces cerevisiae	hydroxyurea		0.101015	1.60001e+06	-2.29248	14.2855
Wei and Zhang 2019	Saccharomyces cerevisiae	hydroxyurea		0.116531	662386	-2.1496	13.4036
Wei and Zhang 2019	Saccharomyces cerevisiae	hydroxyurea		0.107489	1.04919e+06	-2.23037	13.8635
Wei and Zhang 2019	Saccharomyces cerevisiae	hydroxyurea		0.0967474	1.33282e+06	-2.33565	14.1028
Wei and Zhang 2019	Saccharomyces cerevisiae	hydroxyurea		0.0962307	1.43942e+06	-2.34101	14.1798
Wei and Zhang 2019	Saccharomyces cerevisiae	hydroxyurea		0.123193	898623	-2.094	13.7086
Wei and Zhang 2019	Saccharomyces cerevisiae	hydroxyurea		0.115917	1.17014e+06	-2.15488	13.9726
Wei and Zhang 2019	Saccharomyces cerevisiae	hydroxyurea		0.101462	1.30166e+06	-2.28807	14.0792
Wei and Zhang 2019	Saccharomyces cerevisiae	hydroxyurea		0.11344	931267	-2.17648	13.7443
Wei and Zhang 2019	Saccharomyces cerevisiae	hydroxyurea		0.115729	879155	-2.1565	13.6867
Wei and Zhang 2019	Saccharomyces cerevisiae	hydroxyurea		0.098326	1.59706e+06	-2.31947	14.2837
Wei and Zhang 2019	Saccharomyces cerevisiae	hydroxyurea		0.109331	1.13432e+06	-2.21337	13.9415
Wei and Zhang 2019	Saccharomyces cerevisiae	hydroxyurea		0.0977579	1.45801e+06	-2.32526	14.1926
Wei and Zhang 2019	Saccharomyces cerevisiae	hydroxyurea		0.112854	1.33946e+06	-2.18166	14.1078
Wei and Zhang 2019	Saccharomyces cerevisiae	hydroxyurea		0.109346	1.67548e+06	-2.21324	14.3316
Wei and Zhang 2019	Saccharomyces cerevisiae	hydroxyurea		0.09758	955180	-2.32708	13.7697
Wei and Zhang 2019	Saccharomyces cerevisiae	hydroxyurea		0.113679	623373	-2.17438	13.3429
Wei and Zhang 2019	Saccharomyces cerevisiae	hydroxyurea		0.117125	864644	-2.14451	13.6701
Wei and Zhang 2019	Saccharomyces cerevisiae	hydroxyurea		0.087708	990004	-2.43374	13.8055
Wei and Zhang 2019	Saccharomyces cerevisiae	hydroxyurea		0.0913849	1.19315e+06	-2.39268	13.9921
Wei and Zhang 2019	Saccharomyces cerevisiae	hydroxyurea		0.11747	972260	-2.14157	13.7874
Wei and Zhang 2019	Saccharomyces cerevisiae	hydroxyurea		0.106344	1.38817e+06	-2.24107	14.1435
Wei and Zhang 2019	Saccharomyces cerevisiae	hydroxyurea		0.0990998	1.93541e+06	-2.31163	14.4758
Wei and Zhang 2019	Saccharomyces cerevisiae	hydroxyurea		0.116499	973358	-2.14987	13.7885
Wei and Zhang 2019	Saccharomyces cerevisiae	hydroxyurea		0.0989118	1.82588e+06	-2.31353	14.4176
Wei and Zhang 2019	Saccharomyces cerevisiae	hydroxyurea		0.109756	1.70677e+06	-2.20949	14.3501
Wei and Zhang 2019	Saccharomyces cerevisiae	hydroxyurea		0.111776	1.50571e+06	-2.19126	14.2248
Wei and Zhang 2019	Saccharomyces cerevisiae	hydroxyurea		0.0991638	1.07575e+06	-2.31098	13.8885
Wei and Zhang 2019	Saccharomyces cerevisiae	hydroxyurea		0.0982404	1.17116e+06	-2.32034	13.9735
Wei and Zhang 2019	Saccharomyces cerevisiae	hydroxyurea		0.10318	1.4569e+06	-2.27128	14.1918
Wei and Zhang 2019	Saccharomyces cerevisiae	hydroxyurea		0.103301	1.96049e+06	-2.27011	14.4887
Wei and Zhang 2019	Saccharomyces cerevisiae	hydroxyurea		0.102248	1.83917e+06	-2.28036	14.4248
Wei and Zhang 2019	Saccharomyces cerevisiae	hydroxyurea		0.108596	1.34289e+06	-2.22012	14.1103
Wei and Zhang 2019	Saccharomyces cerevisiae	hydroxyurea		0.111445	1.21886e+06	-2.19422	14.0134
Wei and Zhang 2019	Saccharomyces cerevisiae	hydroxyurea		0.104186	1.91945e+06	-2.26157	14.4675
Wei and Zhang 2019	Saccharomyces cerevisiae	hydroxyurea		0.103605	1.68445e+06	-2.26717	14.337
Wei and Zhang 2019	Saccharomyces cerevisiae	hydroxyurea		0.116087	1.50843e+06	-2.15342	14.2266
Wei and Zhang 2019	Saccharomyces cerevisiae	hydroxyurea		0.106822	1.13863e+06	-2.23659	13.9453
Wei and Zhang 2019	Saccharomyces cerevisiae	hydroxyurea		0.10395	1.35848e+06	-2.26385	14.1219
Wei and Zhang 2019	Saccharomyces cerevisiae	hydroxyurea		0.10402	1.38393e+06	-2.26317	14.1404
Wei and Zhang 2019	Saccharomyces cerevisiae	hydroxyurea		0.0987221	996863	-2.31545	13.8124
Wei and Zhang 2019	Saccharomyces cerevisiae	hydroxyurea		0.103588	2.71246e+06	-2.26733	14.8134
Wei and Zhang 2019	Saccharomyces cerevisiae	hydroxyurea		0.123594	2.57056e+06	-2.09075	14.7596
Wei and Zhang 2019	Saccharomyces cerevisiae	hydroxyurea		0.123936	2.43944e+06	-2.08799	14.7073
Wei and Zhang 2019	Saccharomyces cerevisiae	hydroxyurea		0.131446	1.11845e+06	-2.02916	13.9275
Wei and Zhang 2019	Saccharomyces cerevisiae	hydroxyurea		0.104585	3.19376e+06	-2.25775	14.9767
Wei and Zhang 2019	Saccharomyces cerevisiae	hydroxyurea		0.100839	2.5106e+06	-2.29423	14.736
Wei and Zhang 2019	Saccharomyces cerevisiae	hydroxyurea		0.114206	1.7755e+06	-2.16975	14.3896
Wei and Zhang 2019	Saccharomyces cerevisiae	hydroxyurea		0.113884	2.25282e+06	-2.17257	14.6277
Wei and Zhang 2019	Saccharomyces cerevisiae	hydroxyurea		0.0999198	2.43989e+06	-2.30339	14.7075
Wei and Zhang 2019	Saccharomyces cerevisiae	hydroxyurea		0.101122	3.26822e+06	-2.29143	14.9998
Wei and Zhang 2019	Saccharomyces cerevisiae	hydroxyurea		0.118024	2.1226e+06	-2.13686	14.5682
Wei and Zhang 2019	Saccharomyces cerevisiae	hydroxyurea		0.110514	1.70843e+06	-2.20261	14.3511
Wei and Zhang 2019	Saccharomyces cerevisiae	hydroxyurea		0.131965	1.59673e+06	-2.02522	14.2835
Wei and Zhang 2019	Saccharomyces cerevisiae	hydroxyurea		0.11382	2.5369e+06	-2.17314	14.7465
Wei and Zhang 2019	Saccharomyces cerevisiae	hydroxyurea		0.111338	2.59246e+06	-2.19519	14.7681
Wei and Zhang 2019	Saccharomyces cerevisiae	hydroxyurea		0.130814	2.78166e+06	-2.03398	14.8386
Wei and Zhang 2019	Saccharomyces cerevisiae	hydroxyurea		0.119272	1.49597e+06	-2.12635	14.2183
Wei and Zhang 2019	Saccharomyces cerevisiae	hydroxyurea		0.0989783	3.01987e+06	-2.31285	14.9207
Wei and Zhang 2019	Saccharomyces cerevisiae	hydroxyurea		0.103678	2.20829e+06	-2.26647	14.6077
Wei and Zhang 2019	Saccharomyces cerevisiae	hydroxyurea		0.116466	1.82542e+06	-2.15016	14.4173
Wei and Zhang 2019	Saccharomyces cerevisiae	hydroxyurea		0.12534	1.80978e+06	-2.07673	14.4087
Wei and Zhang 2019	Saccharomyces cerevisiae	hydroxyurea		0.101987	2.59975e+06	-2.28291	14.7709
Wei and Zhang 2019	Saccharomyces cerevisiae	hydroxyurea		0.106411	2.45425e+06	-2.24045	14.7133
Wei and Zhang 2019	Saccharomyces cerevisiae	hydroxyurea		0.112563	1.70799e+06	-2.18424	14.3508
Wei and Zhang 2019	Saccharomyces cerevisiae	hydroxyurea		0.119394	2.65374e+06	-2.12533	14.7915
Wei and Zhang 2019	Saccharomyces cerevisiae	hydroxyurea		0.103389	1.11003e+06	-2.26926	13.9199
Wei and Zhang 2019	Saccharomyces cerevisiae	hydroxyurea		0.102925	1.7829e+06	-2.27375	14.3938
Wei and Zhang 2019	Saccharomyces cerevisiae	hydroxyurea		0.112478	1.69231e+06	-2.18499	14.3416
Wei and Zhang 2019	Saccharomyces cerevisiae	hydroxyurea		0.121448	1.85095e+06	-2.10827	14.4312
Wei and Zhang 2019	Saccharomyces cerevisiae	hydroxyurea		0.1056	2.61044e+06	-2.2481	14.775
Wei and Zhang 2019	Saccharomyces cerevisiae	hydroxyurea		0.106408	2.65188e+06	-2.24048	14.7908
Wei and Zhang 2019	Saccharomyces cerevisiae	hydroxyurea		0.114814	2.45954e+06	-2.16444	14.7155
Wei and Zhang 2019	Saccharomyces cerevisiae	hydroxyurea		0.113941	1.96088e+06	-2.17207	14.4889
Wei and Zhang 2019	Saccharomyces cerevisiae	hydroxyurea		0.120445	1.86488e+06	-2.11656	14.4387
Wei and Zhang 2019	Saccharomyces cerevisiae	hydroxyurea		0.0952573	2.21914e+06	-2.35117	14.6126
Wei and Zhang 2019	Saccharomyces cerevisiae	hydroxyurea		0.097803	3.90643e+06	-2.3248	15.1781
Wei and Zhang 2019	Saccharomyces cerevisiae	hydroxyurea		0.109603	1.7695e+06	-2.21089	14.3862
Wei and Zhang 2019	Saccharomyces cerevisiae	hydroxyurea		0.122562	1.85465e+06	-2.09914	14.4332
Wei and Zhang 2019	Saccharomyces cerevisiae	hydroxyurea		0.110677	2.42859e+06	-2.20114	14.7028
Wei and Zhang 2019	Saccharomyces cerevisiae	hydroxyurea		0.105404	1.7893e+06	-2.24995	14.3973
Wei and Zhang 2019	Saccharomyces cerevisiae	hydroxyurea		0.120722	3.28236e+06	-2.11427	15.0041
Wei and Zhang 2019	Saccharomyces cerevisiae	hydroxyurea		0.110355	2.06942e+06	-2.20405	14.5428
Wei and Zhang 2019	Saccharomyces cerevisiae	hydroxyurea		0.117819	929252	-2.13861	13.7421
Wei and Zhang 2019	Saccharomyces cerevisiae	hydroxyurea		0.0956744	1.57805e+06	-2.3468	14.2717
Wei and Zhang 2019	Saccharomyces cerevisiae	hydroxyurea		0.110476	3.24293e+06	-2.20296	14.992
Wei and Zhang 2019	Saccharomyces cerevisiae	hydroxyurea		0.118077	1.83439e+06	-2.13642	14.4222
Wei and Zhang 2019	Saccharomyces cerevisiae	hydroxyurea		0.105841	1.87491e+06	-2.24582	14.4441
Wei and Zhang 2019	Saccharomyces cerevisiae	hydroxyurea		0.0979605	2.63577e+06	-2.32319	14.7847
Wei and Zhang 2019	Saccharomyces cerevisiae	hydroxyurea		0.0991665	2.36124e+06	-2.31096	14.6747
Wei and Zhang 2019	Saccharomyces cerevisiae	hydroxyurea		0.125759	1.17926e+06	-2.07339	13.9804
Wei and Zhang 2019	Saccharomyces cerevisiae	hydroxyurea		0.124615	1.83963e+06	-2.08253	14.4251
Wei and Zhang 2019	Saccharomyces cerevisiae	hydroxyurea		0.096428	1.70811e+06	-2.33896	14.3509
Wei and Zhang 2019	Saccharomyces cerevisiae	hydroxyurea		0.113237	2.25229e+06	-2.17827	14.6275
Wei and Zhang 2019	Saccharomyces cerevisiae	hydroxyurea		0.124122	1.59337e+06	-2.08649	14.2814
Wei and Zhang 2019	Saccharomyces cerevisiae	hydroxyurea		0.103831	2.59884e+06	-2.26499	14.7706
Wei and Zhang 2019	Saccharomyces cerevisiae	hydroxyurea		0.115803	1.39209e+06	-2.15586	14.1463
Wei and Zhang 2019	Saccharomyces cerevisiae	hydroxyurea		0.108366	2.80483e+06	-2.22224	14.8469
Wei and Zhang 2019	Saccharomyces cerevisiae	hydroxyurea		0.114885	1.8129e+06	-2.16382	14.4104
Wei and Zhang 2019	Saccharomyces cerevisiae	hydroxyurea		0.116453	2.3989e+06	-2.15027	14.6905
Wei and Zhang 2019	Saccharomyces cerevisiae	hydroxyurea		0.112393	1.86558e+06	-2.18576	14.4391
Wei and Zhang 2019	Saccharomyces cerevisiae	hydroxyurea		0.117971	1.14165e+06	-2.13732	13.948
Wei and Zhang 2019	Saccharomyces cerevisiae	hydroxyurea		0.124838	896046	-2.08074	13.7057
Wei and Zhang 2019	Saccharomyces cerevisiae	hydroxyurea		0.100922	2.13634e+06	-2.29341	14.5746
Wei and Zhang 2019	Saccharomyces cerevisiae	hydroxyurea		0.0987385	2.69487e+06	-2.31528	14.8069
Wei and Zhang 2019	Saccharomyces cerevisiae	hydroxyurea		0.116489	1.44181e+06	-2.14995	14.1814
Wei and Zhang 2019	Saccharomyces cerevisiae	hydroxyurea		0.112598	1.63382e+06	-2.18393	14.3064
Wei and Zhang 2019	Saccharomyces cerevisiae	hydroxyurea		0.101132	2.56754e+06	-2.29133	14.7585
Wei and Zhang 2019	Saccharomyces cerevisiae	hydroxyurea		0.125237	1.80467e+06	-2.07755	14.4059
Wei and Zhang 2019	Saccharomyces cerevisiae	hydroxyurea		0.10831	2.89388e+06	-2.22276	14.8781
Wei and Zhang 2019	Saccharomyces cerevisiae	hydroxyurea		0.117779	2.34742e+06	-2.13895	14.6688
Wei and Zhang 2019	Saccharomyces cerevisiae	hydroxyurea		0.122399	2.3593e+06	-2.10047	14.6739
Wei and Zhang 2019	Saccharomyces cerevisiae	hydroxyurea		0.104661	2.26741e+06	-2.25703	14.6341
Wei and Zhang 2019	Saccharomyces cerevisiae	hydroxyurea		0.105681	2.55607e+06	-2.24733	14.754
Wei and Zhang 2019	Saccharomyces cerevisiae	hydroxyurea		0.111695	2.0096e+06	-2.19199	14.5134
Wei and Zhang 2019	Saccharomyces cerevisiae	hydroxyurea		0.106121	3.18996e+06	-2.24318	14.9755
Wei and Zhang 2019	Saccharomyces cerevisiae	hydroxyurea		0.112213	2.46763e+06	-2.18735	14.7188
Wei and Zhang 2019	Saccharomyces cerevisiae	hydroxyurea		0.11913	1.52693e+06	-2.12754	14.2388
Wei and Zhang 2019	Saccharomyces cerevisiae	hydroxyurea		0.11537	1.97798e+06	-2.15961	14.4976
Wei and Zhang 2019	Saccharomyces cerevisiae	hydroxyurea		0.109432	2.48624e+06	-2.21245	14.7263
Wei and Zhang 2019	Saccharomyces cerevisiae	hydroxyurea		0.110979	2.95036e+06	-2.19841	14.8974
Wei and Zhang 2019	Saccharomyces cerevisiae	hydroxyurea		0.120916	2.71337e+06	-2.11266	14.8137
Wei and Zhang 2019	Saccharomyces cerevisiae	hydroxyurea		0.114087	2.0442e+06	-2.17079	14.5305
Wei and Zhang 2019	Saccharomyces cerevisiae	hydroxyurea		0.112076	2.17026e+06	-2.18858	14.5904
Wei and Zhang 2019	Saccharomyces cerevisiae	hydroxyurea		0.112701	2.27313e+06	-2.18301	14.6367
Wei and Zhang 2019	Saccharomyces cerevisiae	hydroxyurea		0.106182	1.88517e+06	-2.2426	14.4495
Wei and Zhang 2019	Saccharomyces cerevisiae	hydroxyurea		0.100855	3.11452e+06	-2.29407	14.9516
Wei and Zhang 2019	Saccharomyces cerevisiae	hydroxyurea		0.113316	2.04893e+06	-2.17757	14.5328
Wei and Zhang 2019	Saccharomyces cerevisiae	hydroxyurea		0.101999	2.09256e+06	-2.28279	14.5539
Wei and Zhang 2019	Saccharomyces cerevisiae	hydroxyurea		0.120618	1.06668e+06	-2.11513	13.8801
Wei and Zhang 2019	Saccharomyces cerevisiae	hydroxyurea		0.0986745	2.66089e+06	-2.31593	14.7942
Wei and Zhang 2019	Saccharomyces cerevisiae	hydroxyurea		0.0988857	2.38023e+06	-2.31379	14.6827
Wei and Zhang 2019	Saccharomyces cerevisiae	hydroxyurea		0.10656	1.20042e+06	-2.23904	13.9982
Wei and Zhang 2019	Saccharomyces cerevisiae	hydroxyurea		0.106865	2.35087e+06	-2.23619	14.6703
Wei and Zhang 2019	Saccharomyces cerevisiae	hydroxyurea		0.0954175	2.57824e+06	-2.34949	14.7626
Wei and Zhang 2019	Saccharomyces cerevisiae	hydroxyurea		0.0980712	2.68461e+06	-2.32206	14.803
Wei and Zhang 2019	Saccharomyces cerevisiae	hydroxyurea		0.109509	1.76624e+06	-2.21175	14.3844
Wei and Zhang 2019	Saccharomyces cerevisiae	hydroxyurea		0.101995	1.75616e+06	-2.28283	14.3786
Wei and Zhang 2019	Saccharomyces cerevisiae	hydroxyurea		0.121599	1.12608e+06	-2.10702	13.9343
Wei and Zhang 2019	Saccharomyces cerevisiae	hydroxyurea		0.10665	2.57862e+06	-2.23821	14.7628
Wei and Zhang 2019	Saccharomyces cerevisiae	hydroxyurea		0.103934	1.7867e+06	-2.264	14.3959
Wei and Zhang 2019	Saccharomyces cerevisiae	hydroxyurea		0.11467	2.27776e+06	-2.16569	14.6387
Wei and Zhang 2019	Saccharomyces cerevisiae	hydroxyurea		0.106052	1.59364e+06	-2.24382	14.2815
Wei and Zhang 2019	Saccharomyces cerevisiae	hydroxyurea		0.0945244	3.2823e+06	-2.3589	15.0041
Wei and Zhang 2019	Saccharomyces cerevisiae	hydroxyurea		0.0959271	2.37703e+06	-2.34417	14.6814
Wei and Zhang 2019	Saccharomyces cerevisiae	hydroxyurea		0.103616	2.0437e+06	-2.26706	14.5303
Wei and Zhang 2019	Saccharomyces cerevisiae	hydroxyurea		0.111336	1.94649e+06	-2.1952	14.4815
Wei and Zhang 2019	Saccharomyces cerevisiae	hydroxyurea		0.100861	2.91396e+06	-2.29401	14.885
Wei and Zhang 2019	Saccharomyces cerevisiae	hydroxyurea		0.0989604	2.90382e+06	-2.31304	14.8815
Wei and Zhang 2019	Saccharomyces cerevisiae	hydroxyurea		0.103138	1.61836e+06	-2.27169	14.2969
Wei and Zhang 2019	Saccharomyces cerevisiae	hydroxyurea		0.111965	2.2561e+06	-2.18957	14.6291
Wei and Zhang 2019	Saccharomyces cerevisiae	hydroxyurea		0.101198	1.38033e+06	-2.29068	14.1378
Wei and Zhang 2019	Saccharomyces cerevisiae	hydroxyurea		0.0983016	1.5164e+06	-2.31971	14.2318
Wei and Zhang 2019	Saccharomyces cerevisiae	hydroxyurea		0.103873	1.77024e+06	-2.26458	14.3866
Wei and Zhang 2019	Saccharomyces cerevisiae	hydroxyurea		0.112645	1.6381e+06	-2.18351	14.3091
Wei and Zhang 2019	Saccharomyces cerevisiae	hydroxyurea		0.094336	3.30345e+06	-2.36089	15.0105
Wei and Zhang 2019	Saccharomyces cerevisiae	hydroxyurea		0.0995977	2.84311e+06	-2.30662	14.8604
Wei and Zhang 2019	Saccharomyces cerevisiae	hydroxyurea		0.104738	2.16636e+06	-2.25629	14.5886
Wei and Zhang 2019	Saccharomyces cerevisiae	hydroxyurea		0.0985828	1.92702e+06	-2.31686	14.4715
Wei and Zhang 2019	Saccharomyces cerevisiae	hydroxyurea		0.107336	1.83386e+06	-2.23179	14.4219
Wei and Zhang 2019	Saccharomyces cerevisiae	hydroxyurea		0.100291	1.74575e+06	-2.29968	14.3727
Wei and Zhang 2019	Saccharomyces cerevisiae	hydroxyurea		0.0973495	3.00076e+06	-2.32945	14.9144
Wei and Zhang 2019	Saccharomyces cerevisiae	hydroxyurea		0.0992307	1.25691e+06	-2.31031	14.0442
Wei and Zhang 2019	Saccharomyces cerevisiae	hydroxyurea		0.112454	1.73912e+06	-2.18521	14.3689
Wei and Zhang 2019	Saccharomyces cerevisiae	hydroxyurea		0.106242	1.98125e+06	-2.24204	14.4992
Wei and Zhang 2019	Saccharomyces cerevisiae	hydroxyurea		0.0988227	2.10347e+06	-2.31443	14.5591
Wei and Zhang 2019	Saccharomyces cerevisiae	hydroxyurea		0.107682	2.50324e+06	-2.22857	14.7331
Wei and Zhang 2019	Saccharomyces cerevisiae	hydroxyurea		0.100726	2.13665e+06	-2.29535	14.5747
Wei and Zhang 2019	Saccharomyces cerevisiae	hydroxyurea		0.114528	1.01804e+06	-2.16694	13.8334
Wei and Zhang 2019	Saccharomyces cerevisiae	hydroxyurea		0.097739	1.65862e+06	-2.32545	14.3215
Wei and Zhang 2019	Saccharomyces cerevisiae	hydroxyurea		0.103301	2.469e+06	-2.27011	14.7193
Wei and Zhang 2019	Saccharomyces cerevisiae	hydroxyurea		0.114985	1.1077e+06	-2.16295	13.9178
Wei and Zhang 2019	Saccharomyces cerevisiae	hydroxyurea		0.100293	1.79844e+06	-2.29966	14.4024
Wei and Zhang 2019	Saccharomyces cerevisiae	hydroxyurea		0.100388	1.8886e+06	-2.29871	14.4513
Wei and Zhang 2019	Saccharomyces cerevisiae	hydroxyurea		0.0980825	2.42379e+06	-2.32195	14.7008
Wei and Zhang 2019	Saccharomyces cerevisiae	hydroxyurea		0.113352	1.3665e+06	-2.17725	14.1278
Wei and Zhang 2019	Saccharomyces cerevisiae	hydroxyurea		0.106199	2.21314e+06	-2.24244	14.6099
Wei and Zhang 2019	Saccharomyces cerevisiae	hydroxyurea		0.0933512	1.86164e+06	-2.37139	14.437
Wei and Zhang 2019	Saccharomyces cerevisiae	hydroxyurea		0.108586	1.57561e+06	-2.22021	14.2702
Wei and Zhang 2019	Saccharomyces cerevisiae	hydroxyurea		0.114657	1.23877e+06	-2.16581	14.0296
Wei and Zhang 2019	Saccharomyces cerevisiae	hydroxyurea		0.100026	2.14983e+06	-2.30232	14.5809
Wei and Zhang 2019	Saccharomyces cerevisiae	hydroxyurea		0.111985	1.77639e+06	-2.18939	14.3901
Wei and Zhang 2019	Saccharomyces cerevisiae	hydroxyurea		0.101145	2.934e+06	-2.2912	14.8919
Wei and Zhang 2019	Saccharomyces cerevisiae	hydroxyurea		0.114363	1.84668e+06	-2.16838	14.4289
Wei and Zhang 2019	Saccharomyces cerevisiae	hydroxyurea		0.103346	2.44305e+06	-2.26967	14.7088
Wei and Zhang 2019	Saccharomyces cerevisiae	hydroxyurea		0.103136	1.66751e+06	-2.27171	14.3268
Wei and Zhang 2019	Saccharomyces cerevisiae	hydroxyurea		0.109073	1.31544e+06	-2.21574	14.0897
Wei and Zhang 2019	Saccharomyces cerevisiae	hydroxyurea		0.113345	1.05617e+06	-2.17731	13.8702
Wei and Zhang 2019	Saccharomyces cerevisiae	hydroxyurea		0.0970521	2.09338e+06	-2.33251	14.5543
Wei and Zhang 2019	Saccharomyces cerevisiae	hydroxyurea		0.0982618	2.40934e+06	-2.32012	14.6949
Wei and Zhang 2019	Saccharomyces cerevisiae	hydroxyurea		0.111377	1.7085e+06	-2.19483	14.3511
Wei and Zhang 2019	Saccharomyces cerevisiae	hydroxyurea		0.101938	1.83549e+06	-2.28339	14.4228
Wei and Zhang 2019	Saccharomyces cerevisiae	hydroxyurea		0.0984143	3.24419e+06	-2.31857	14.9924
Wei and Zhang 2019	Saccharomyces cerevisiae	hydroxyurea		0.118832	1.94997e+06	-2.13005	14.4833
Wei and Zhang 2019	Saccharomyces cerevisiae	hydroxyurea		0.100049	3.26604e+06	-2.30209	14.9991
Wei and Zhang 2019	Saccharomyces cerevisiae	hydroxyurea		0.11055	2.38157e+06	-2.20229	14.6833
Wei and Zhang 2019	Saccharomyces cerevisiae	hydroxyurea		0.105519	2.47711e+06	-2.24886	14.7226
Wei and Zhang 2019	Saccharomyces cerevisiae	hydroxyurea		0.0956934	1.80639e+06	-2.34661	14.4068
Wei and Zhang 2019	Saccharomyces cerevisiae	hydroxyurea		0.100192	1.72941e+06	-2.30067	14.3633
Wei and Zhang 2019	Saccharomyces cerevisiae	hydroxyurea		0.101338	2.15033e+06	-2.28929	14.5811
Wei and Zhang 2019	Saccharomyces cerevisiae	hydroxyurea		0.106838	2.70538e+06	-2.23644	14.8108
Wei and Zhang 2019	Saccharomyces cerevisiae	hydroxyurea		0.106753	2.61866e+06	-2.23724	14.7782
Wei and Zhang 2019	Saccharomyces cerevisiae	hydroxyurea		0.109554	1.7682e+06	-2.21134	14.3855
Wei and Zhang 2019	Saccharomyces cerevisiae	hydroxyurea		0.106727	2.0047e+06	-2.23748	14.511
Wei and Zhang 2019	Saccharomyces cerevisiae	hydroxyurea		0.104563	2.97641e+06	-2.25797	14.9062
Wei and Zhang 2019	Saccharomyces cerevisiae	hydroxyurea		0.103879	2.9889e+06	-2.26452	14.9104
Wei and Zhang 2019	Saccharomyces cerevisiae	hydroxyurea		0.12722	2.38614e+06	-2.06184	14.6852
Wei and Zhang 2019	Saccharomyces cerevisiae	hydroxyurea		0.107858	1.89722e+06	-2.22694	14.4559
Wei and Zhang 2019	Saccharomyces cerevisiae	hydroxyurea		0.100541	2.39201e+06	-2.29719	14.6876
Wei and Zhang 2019	Saccharomyces cerevisiae	hydroxyurea		0.104305	2.00131e+06	-2.26044	14.5093
Wei and Zhang 2019	Saccharomyces cerevisiae	hydroxyurea		0.0977097	1.62706e+06	-2.32575	14.3023
Wei and Zhang 2019	Saccharomyces cerevisiae	hydroxyurea		0.108318	2.71995e+06	-2.22269	14.8161
Wei and Zhang 2019	Saccharomyces cerevisiae	hydroxyurea		0.123156	2.13268e+06	-2.0943	14.5729
Wei and Zhang 2019	Saccharomyces cerevisiae	hydroxyurea		0.11518	1.99869e+06	-2.16126	14.508
Wei and Zhang 2019	Saccharomyces cerevisiae	hydroxyurea		0.133518	1.25472e+06	-2.01352	14.0424
Wei and Zhang 2019	Saccharomyces cerevisiae	hydroxyurea		0.10766	2.92149e+06	-2.22877	14.8876
Wei and Zhang 2019	Saccharomyces cerevisiae	hydroxyurea		0.112208	2.42645e+06	-2.1874	14.7019
Wei and Zhang 2019	Saccharomyces cerevisiae	hydroxyurea		0.121879	1.35422e+06	-2.10472	14.1187
Wei and Zhang 2019	Saccharomyces cerevisiae	hydroxyurea		0.115715	2.34965e+06	-2.15663	14.6698
Wei and Zhang 2019	Saccharomyces cerevisiae	hydroxyurea		0.101957	2.86486e+06	-2.2832	14.868
Wei and Zhang 2019	Saccharomyces cerevisiae	hydroxyurea		0.103212	3.13876e+06	-2.27097	14.9593
Wei and Zhang 2019	Saccharomyces cerevisiae	hydroxyurea		0.117507	1.89102e+06	-2.14126	14.4526
Wei and Zhang 2019	Saccharomyces cerevisiae	hydroxyurea		0.116882	1.92417e+06	-2.14659	14.47
Wei and Zhang 2019	Saccharomyces cerevisiae	hydroxyurea		0.132206	1.20762e+06	-2.02339	14.0042
Wei and Zhang 2019	Saccharomyces cerevisiae	hydroxyurea		0.116172	2.46572e+06	-2.15268	14.718
Wei and Zhang 2019	Saccharomyces cerevisiae	hydroxyurea		0.114868	2.10347e+06	-2.16397	14.5591
Wei and Zhang 2019	Saccharomyces cerevisiae	hydroxyurea		0.129155	1.89204e+06	-2.04674	14.4532
Wei and Zhang 2019	Saccharomyces cerevisiae	hydroxyurea		0.114824	1.76695e+06	-2.16435	14.3848
Wei and Zhang 2019	Saccharomyces cerevisiae	hydroxyurea		0.106471	2.56302e+06	-2.23988	14.7567
Wei and Zhang 2019	Saccharomyces cerevisiae	hydroxyurea		0.107522	2.21417e+06	-2.23006	14.6104
Wei and Zhang 2019	Saccharomyces cerevisiae	hydroxyurea		0.119446	1.91486e+06	-2.12489	14.4652
Wei and Zhang 2019	Saccharomyces cerevisiae	hydroxyurea		0.128024	1.77926e+06	-2.05554	14.3917
Wei and Zhang 2019	Saccharomyces cerevisiae	hydroxyurea		0.107541	2.63201e+06	-2.22988	14.7833
Wei and Zhang 2019	Saccharomyces cerevisiae	hydroxyurea		0.103381	2.99935e+06	-2.26933	14.9139
Wei and Zhang 2019	Saccharomyces cerevisiae	hydroxyurea		0.118659	1.96811e+06	-2.13151	14.4926
Wei and Zhang 2019	Saccharomyces cerevisiae	hydroxyurea		0.119918	2.00114e+06	-2.12095	14.5092
Wei and Zhang 2019	Saccharomyces cerevisiae	hydroxyurea		0.115247	1.33907e+06	-2.16068	14.1075
Wei and Zhang 2019	Saccharomyces cerevisiae	hydroxyurea		0.11145	1.58887e+06	-2.19418	14.2785
Wei and Zhang 2019	Saccharomyces cerevisiae	hydroxyurea		0.119217	1.76524e+06	-2.12681	14.3838
Wei and Zhang 2019	Saccharomyces cerevisiae	hydroxyurea		0.129569	1.55892e+06	-2.04354	14.2595
Wei and Zhang 2019	Saccharomyces cerevisiae	hydroxyurea		0.107399	3.4587e+06	-2.2312	15.0564
Wei and Zhang 2019	Saccharomyces cerevisiae	hydroxyurea		0.104467	3.14184e+06	-2.25888	14.9603
Wei and Zhang 2019	Saccharomyces cerevisiae	hydroxyurea		0.119121	2.0778e+06	-2.12761	14.5468
Wei and Zhang 2019	Saccharomyces cerevisiae	hydroxyurea		0.111722	1.88524e+06	-2.19174	14.4496
Wei and Zhang 2019	Saccharomyces cerevisiae	hydroxyurea		0.118433	1.52633e+06	-2.13341	14.2384
Wei and Zhang 2019	Saccharomyces cerevisiae	hydroxyurea		0.106575	1.71587e+06	-2.23891	14.3554
Wei and Zhang 2019	Saccharomyces cerevisiae	hydroxyurea		0.103274	3.18521e+06	-2.27037	14.974
Wei and Zhang 2019	Saccharomyces cerevisiae	hydroxyurea		0.115011	1.25336e+06	-2.16273	14.0413
Wei and Zhang 2019	Saccharomyces cerevisiae	hydroxyurea		0.123803	1.80705e+06	-2.08906	14.4072
Wei and Zhang 2019	Saccharomyces cerevisiae	hydroxyurea		0.117495	1.75303e+06	-2.14136	14.3769
Wei and Zhang 2019	Saccharomyces cerevisiae	hydroxyurea		0.104333	2.0883e+06	-2.26017	14.5519
Wei and Zhang 2019	Saccharomyces cerevisiae	hydroxyurea		0.118796	2.30973e+06	-2.13035	14.6526
Wei and Zhang 2019	Saccharomyces cerevisiae	hydroxyurea		0.112216	1.71786e+06	-2.18733	14.3566
Wei and Zhang 2019	Saccharomyces cerevisiae	hydroxyurea		0.124829	1.18118e+06	-2.08081	13.982
Wei and Zhang 2019	Saccharomyces cerevisiae	hydroxyurea		0.101666	1.75604e+06	-2.28607	14.3786
Wei and Zhang 2019	Saccharomyces cerevisiae	hydroxyurea		0.113651	2.32068e+06	-2.17462	14.6574
Wei and Zhang 2019	Saccharomyces cerevisiae	hydroxyurea		0.125448	1.27145e+06	-2.07586	14.0557
Wei and Zhang 2019	Saccharomyces cerevisiae	hydroxyurea		0.109228	1.60124e+06	-2.21432	14.2863
Wei and Zhang 2019	Saccharomyces cerevisiae	hydroxyurea		0.104816	2.05631e+06	-2.25555	14.5364
Wei and Zhang 2019	Saccharomyces cerevisiae	hydroxyurea		0.109043	2.33018e+06	-2.21601	14.6615
Wei and Zhang 2019	Saccharomyces cerevisiae	hydroxyurea		0.131561	1.54972e+06	-2.02828	14.2536
Wei and Zhang 2019	Saccharomyces cerevisiae	hydroxyurea		0.123402	1.99529e+06	-2.09231	14.5063
Wei and Zhang 2019	Saccharomyces cerevisiae	hydroxyurea		0.109076	2.07805e+06	-2.21571	14.5469
Wei and Zhang 2019	Saccharomyces cerevisiae	hydroxyurea		0.125374	1.73828e+06	-2.07645	14.3684
Wei and Zhang 2019	Saccharomyces cerevisiae	hydroxyurea		0.121493	1.22886e+06	-2.1079	14.0216
Wei and Zhang 2019	Saccharomyces cerevisiae	hydroxyurea		0.108967	2.25134e+06	-2.21671	14.627
Wei and Zhang 2019	Saccharomyces cerevisiae	hydroxyurea		0.124676	2.05316e+06	-2.08204	14.5349
Wei and Zhang 2019	Saccharomyces cerevisiae	hydroxyurea		0.109816	3.09347e+06	-2.20895	14.9448
Wei and Zhang 2019	Saccharomyces cerevisiae	hydroxyurea		0.122769	1.90545e+06	-2.09745	14.4602
Wei and Zhang 2019	Saccharomyces cerevisiae	hydroxyurea		0.117227	2.2465e+06	-2.14364	14.6249
Wei and Zhang 2019	Saccharomyces cerevisiae	hydroxyurea		0.112799	1.79379e+06	-2.18215	14.3998
Wei and Zhang 2019	Saccharomyces cerevisiae	hydroxyurea		0.120244	1.52498e+06	-2.11824	14.2375
Wei and Zhang 2019	Saccharomyces cerevisiae	hydroxyurea		0.122876	1.03941e+06	-2.09658	13.8542
Wei and Zhang 2019	Saccharomyces cerevisiae	hydroxyurea		0.104586	2.306e+06	-2.25775	14.651
Wei and Zhang 2019	Saccharomyces cerevisiae	hydroxyurea		0.107338	2.37079e+06	-2.23177	14.6787
Wei and Zhang 2019	Saccharomyces cerevisiae	hydroxyurea		0.131142	1.64844e+06	-2.03147	14.3153
Wei and Zhang 2019	Saccharomyces cerevisiae	hydroxyurea		0.114823	1.97089e+06	-2.16436	14.494
Wei and Zhang 2019	Saccharomyces cerevisiae	hydroxyurea		0.107477	2.92533e+06	-2.23048	14.8889
Wei and Zhang 2019	Saccharomyces cerevisiae	hydroxyurea		0.12936	1.7103e+06	-2.04516	14.3522
Wei and Zhang 2019	Saccharomyces cerevisiae	hydroxyurea		0.109094	3.27542e+06	-2.21555	15.002
Wei and Zhang 2019	Saccharomyces cerevisiae	hydroxyurea		0.121463	2.30467e+06	-2.10814	14.6504
Wei and Zhang 2019	Saccharomyces cerevisiae	hydroxyurea		0.118436	2.41429e+06	-2.13339	14.6969
Wei and Zhang 2019	Saccharomyces cerevisiae	hydroxyurea		0.111253	1.68076e+06	-2.19595	14.3348
Wei and Zhang 2019	Saccharomyces cerevisiae	hydroxyurea		0.109684	1.77765e+06	-2.21015	14.3908
Wei and Zhang 2019	Saccharomyces cerevisiae	hydroxyurea		0.117138	2.10998e+06	-2.1444	14.5622
Wei and Zhang 2019	Saccharomyces cerevisiae	hydroxyurea		0.120521	2.41599e+06	-2.11593	14.6976
Wei and Zhang 2019	Saccharomyces cerevisiae	hydroxyurea		0.112466	1.96854e+06	-2.18511	14.4928
Wei and Zhang 2019	Saccharomyces cerevisiae	hydroxyurea		0.12674	1.94403e+06	-2.06562	14.4803
Wei and Zhang 2019	Saccharomyces cerevisiae	hydroxyurea		0.119999	1.65983e+06	-2.12027	14.3222
Wei and Zhang 2019	Saccharomyces cerevisiae	hydroxyurea		0.111392	2.74219e+06	-2.1947	14.8243
Wei and Zhang 2019	Saccharomyces cerevisiae	hydroxyurea		0.108694	3.07892e+06	-2.21922	14.9401
Wei and Zhang 2019	Saccharomyces cerevisiae	hydroxyurea		0.122675	2.21049e+06	-2.09822	14.6087
Wei and Zhang 2019	Saccharomyces cerevisiae	hydroxyurea		0.117439	1.85666e+06	-2.14184	14.4343
Wei and Zhang 2019	Saccharomyces cerevisiae	hydroxyurea		0.110441	2.23172e+06	-2.20327	14.6183
Wei and Zhang 2019	Saccharomyces cerevisiae	hydroxyurea		0.113862	1.96959e+06	-2.17277	14.4933
Wei and Zhang 2019	Saccharomyces cerevisiae	hydroxyurea		0.111294	1.57641e+06	-2.19558	14.2707
Wei and Zhang 2019	Saccharomyces cerevisiae	hydroxyurea		0.101303	2.12088e+06	-2.28964	14.5673
Wei and Zhang 2019	Saccharomyces cerevisiae	hydroxyurea		0.110696	1.44258e+06	-2.20097	14.1819
Wei and Zhang 2019	Saccharomyces cerevisiae	hydroxyurea		0.100615	1.62089e+06	-2.29645	14.2985
Wei and Zhang 2019	Saccharomyces cerevisiae	hydroxyurea		0.120219	1.08793e+06	-2.11844	13.8998
Wei and Zhang 2019	Saccharomyces cerevisiae	hydroxyurea		0.0957493	2.23029e+06	-2.34602	14.6176
Wei and Zhang 2019	Saccharomyces cerevisiae	hydroxyurea		0.0954042	1.91491e+06	-2.34963	14.4652
Wei and Zhang 2019	Saccharomyces cerevisiae	hydroxyurea		0.105393	848210	-2.25006	13.6509
Wei and Zhang 2019	Saccharomyces cerevisiae	hydroxyurea		0.106653	1.95236e+06	-2.23817	14.4846
Wei and Zhang 2019	Saccharomyces cerevisiae	hydroxyurea		0.094	2.09675e+06	-2.36446	14.5559
Wei and Zhang 2019	Saccharomyces cerevisiae	hydroxyurea		0.0923921	2.11327e+06	-2.38171	14.5637
Wei and Zhang 2019	Saccharomyces cerevisiae	hydroxyurea		0.108374	1.45839e+06	-2.22216	14.1928
Wei and Zhang 2019	Saccharomyces cerevisiae	hydroxyurea		0.101595	1.73176e+06	-2.28676	14.3646
Wei and Zhang 2019	Saccharomyces cerevisiae	hydroxyurea		0.118711	856524	-2.13106	13.6606
Wei and Zhang 2019	Saccharomyces cerevisiae	hydroxyurea		0.106134	1.90481e+06	-2.24305	14.4599
Wei and Zhang 2019	Saccharomyces cerevisiae	hydroxyurea		0.102882	1.49585e+06	-2.27417	14.2182
Wei and Zhang 2019	Saccharomyces cerevisiae	hydroxyurea		0.114084	1.71228e+06	-2.17082	14.3533
Wei and Zhang 2019	Saccharomyces cerevisiae	hydroxyurea		0.100982	1.64631e+06	-2.29281	14.314
Wei and Zhang 2019	Saccharomyces cerevisiae	hydroxyurea		0.0953619	2.61814e+06	-2.35008	14.778
Wei and Zhang 2019	Saccharomyces cerevisiae	hydroxyurea		0.0971311	2.19976e+06	-2.33169	14.6039
Wei and Zhang 2019	Saccharomyces cerevisiae	hydroxyurea		0.107805	1.71599e+06	-2.22743	14.3555
Wei and Zhang 2019	Saccharomyces cerevisiae	hydroxyurea		0.111088	1.52801e+06	-2.19743	14.2395
Wei and Zhang 2019	Saccharomyces cerevisiae	hydroxyurea		0.0963203	2.02363e+06	-2.34008	14.5204
Wei and Zhang 2019	Saccharomyces cerevisiae	hydroxyurea		0.0974723	2.54726e+06	-2.32819	14.7505
Wei and Zhang 2019	Saccharomyces cerevisiae	hydroxyurea		0.106031	1.66561e+06	-2.24402	14.3257
Wei and Zhang 2019	Saccharomyces cerevisiae	hydroxyurea		0.10783	1.86626e+06	-2.2272	14.4394
Wei and Zhang 2019	Saccharomyces cerevisiae	hydroxyurea		0.0962215	1.07527e+06	-2.3411	13.8881
Wei and Zhang 2019	Saccharomyces cerevisiae	hydroxyurea		0.0969153	1.28033e+06	-2.33392	14.0626
Wei and Zhang 2019	Saccharomyces cerevisiae	hydroxyurea		0.10504	1.71976e+06	-2.25341	14.3577
Wei and Zhang 2019	Saccharomyces cerevisiae	hydroxyurea		0.114593	1.5244e+06	-2.16637	14.2371
Wei and Zhang 2019	Saccharomyces cerevisiae	hydroxyurea		0.0945104	3.31572e+06	-2.35905	15.0142
Wei and Zhang 2019	Saccharomyces cerevisiae	hydroxyurea		0.0972568	2.60007e+06	-2.3304	14.7711
Wei and Zhang 2019	Saccharomyces cerevisiae	hydroxyurea		0.104669	1.86577e+06	-2.25695	14.4392
Wei and Zhang 2019	Saccharomyces cerevisiae	hydroxyurea		0.102439	1.44575e+06	-2.27849	14.1841
Wei and Zhang 2019	Saccharomyces cerevisiae	hydroxyurea		0.111496	1.6919e+06	-2.19377	14.3414
Wei and Zhang 2019	Saccharomyces cerevisiae	hydroxyurea		0.0972207	1.26137e+06	-2.33077	14.0477
Wei and Zhang 2019	Saccharomyces cerevisiae	hydroxyurea		0.0935977	2.09946e+06	-2.36875	14.5572
Wei and Zhang 2019	Saccharomyces cerevisiae	hydroxyurea		0.0963367	1.26108e+06	-2.33991	14.0475
Wei and Zhang 2019	Saccharomyces cerevisiae	hydroxyurea		0.10906	1.45229e+06	-2.21586	14.1887
Wei and Zhang 2019	Saccharomyces cerevisiae	hydroxyurea		0.105877	1.4478e+06	-2.24548	14.1856
Wei and Zhang 2019	Saccharomyces cerevisiae	hydroxyurea		0.0952075	1.74843e+06	-2.3517	14.3742
Wei and Zhang 2019	Saccharomyces cerevisiae	hydroxyurea		0.107929	2.12249e+06	-2.22628	14.5681
Wei and Zhang 2019	Saccharomyces cerevisiae	hydroxyurea		0.0992245	1.64002e+06	-2.31037	14.3102
Wei and Zhang 2019	Saccharomyces cerevisiae	hydroxyurea		0.108315	888113	-2.22271	13.6969
Wei and Zhang 2019	Saccharomyces cerevisiae	hydroxyurea		0.0910926	1.25026e+06	-2.39588	14.0389
Wei and Zhang 2019	Saccharomyces cerevisiae	hydroxyurea		0.104733	1.9935e+06	-2.25634	14.5054
Wei and Zhang 2019	Saccharomyces cerevisiae	hydroxyurea		0.111229	768970	-2.19617	13.5528
Wei and Zhang 2019	Saccharomyces cerevisiae	hydroxyurea		0.10125	1.37104e+06	-2.29016	14.1311
Wei and Zhang 2019	Saccharomyces cerevisiae	hydroxyurea		0.0922212	1.06226e+06	-2.38356	13.8759
Wei and Zhang 2019	Saccharomyces cerevisiae	hydroxyurea		0.0978301	1.80466e+06	-2.32452	14.4059
Wei and Zhang 2019	Saccharomyces cerevisiae	hydroxyurea		0.118133	1.13672e+06	-2.13594	13.9437
Wei and Zhang 2019	Saccharomyces cerevisiae	hydroxyurea		0.112869	2.0685e+06	-2.18153	14.5423
Wei and Zhang 2019	Saccharomyces cerevisiae	hydroxyurea		0.095237	1.37767e+06	-2.35139	14.1359
Wei and Zhang 2019	Saccharomyces cerevisiae	hydroxyurea		0.104232	1.26392e+06	-2.26114	14.0497
Wei and Zhang 2019	Saccharomyces cerevisiae	hydroxyurea		0.109862	857080	-2.20853	13.6613
Wei and Zhang 2019	Saccharomyces cerevisiae	hydroxyurea		0.0981051	1.69749e+06	-2.32172	14.3447
Wei and Zhang 2019	Saccharomyces cerevisiae	hydroxyurea		0.111705	1.55769e+06	-2.1919	14.2587
Wei and Zhang 2019	Saccharomyces cerevisiae	hydroxyurea		0.103199	2.72724e+06	-2.2711	14.8188
Wei and Zhang 2019	Saccharomyces cerevisiae	hydroxyurea		0.108953	1.67298e+06	-2.21684	14.3301
Wei and Zhang 2019	Saccharomyces cerevisiae	hydroxyurea		0.102838	1.78661e+06	-2.2746	14.3958
Wei and Zhang 2019	Saccharomyces cerevisiae	hydroxyurea		0.100894	1.31735e+06	-2.29369	14.0911
Wei and Zhang 2019	Saccharomyces cerevisiae	hydroxyurea		0.106936	1.18568e+06	-2.23552	13.9858
Wei and Zhang 2019	Saccharomyces cerevisiae	hydroxyurea		0.110141	873794	-2.20599	13.6806
Wei and Zhang 2019	Saccharomyces cerevisiae	hydroxyurea		0.0946442	1.79779e+06	-2.35763	14.4021
Wei and Zhang 2019	Saccharomyces cerevisiae	hydroxyurea		0.0928831	1.7791e+06	-2.37641	14.3916
Wei and Zhang 2019	Saccharomyces cerevisiae	hydroxyurea		0.110886	1.26382e+06	-2.19926	14.0496
Wei and Zhang 2019	Saccharomyces cerevisiae	hydroxyurea		0.101203	1.64515e+06	-2.29063	14.3133
Wei and Zhang 2019	Saccharomyces cerevisiae	hydroxyurea		0.0968274	2.60431e+06	-2.33483	14.7727
Wei and Zhang 2019	Saccharomyces cerevisiae	hydroxyurea		0.119488	1.5039e+06	-2.12454	14.2236
Wei and Zhang 2019	Saccharomyces cerevisiae	hydroxyurea		0.0999801	2.75243e+06	-2.30278	14.828
Wei and Zhang 2019	Saccharomyces cerevisiae	hydroxyurea		0.112172	1.92112e+06	-2.18772	14.4684
Wei and Zhang 2019	Saccharomyces cerevisiae	hydroxyurea		0.110845	2.00919e+06	-2.19963	14.5132
Wei and Zhang 2019	Saccharomyces cerevisiae	hydroxyurea		0.0984299	1.28976e+06	-2.31841	14.07
Wei and Zhang 2019	Saccharomyces cerevisiae	hydroxyurea		0.100061	1.26304e+06	-2.30197	14.049
Wei and Zhang 2019	Saccharomyces cerevisiae	hydroxyurea		0.101658	1.98893e+06	-2.28614	14.5031
Wei and Zhang 2019	Saccharomyces cerevisiae	hydroxyurea		0.106578	1.9906e+06	-2.23888	14.5039
Wei and Zhang 2019	Saccharomyces cerevisiae	hydroxyurea		0.10031	1.46906e+06	-2.29949	14.2001
Wei and Zhang 2019	Saccharomyces cerevisiae	hydroxyurea		0.107432	1.50652e+06	-2.2309	14.2253
Wei and Zhang 2019	Saccharomyces cerevisiae	hydroxyurea		0.103425	1.48555e+06	-2.26891	14.2113
Wei and Zhang 2019	Saccharomyces cerevisiae	hydroxyurea		0.100399	2.31475e+06	-2.29861	14.6548
Wei and Zhang 2019	Saccharomyces cerevisiae	hydroxyurea		0.102786	2.01129e+06	-2.2751	14.5143
Wei and Zhang 2019	Saccharomyces cerevisiae	hydroxyurea		0.108533	2.11114e+06	-2.2207	14.5627
Wei and Zhang 2019	Saccharomyces cerevisiae	hydroxyurea		0.101718	1.43761e+06	-2.28555	14.1785
Wei and Zhang 2019	Saccharomyces cerevisiae	hydroxyurea		0.10183	2.00488e+06	-2.28445	14.5111
Wei and Zhang 2019	Saccharomyces cerevisiae	hydroxyurea		0.104982	1.65565e+06	-2.25397	14.3197
Wei and Zhang 2019	Saccharomyces cerevisiae	hydroxyurea		0.0967399	1.29731e+06	-2.33573	14.0758
Wei and Zhang 2019	Saccharomyces cerevisiae	hydroxyurea		0.0970373	2.24985e+06	-2.33266	14.6264
Wei and Zhang 2019	Saccharomyces cerevisiae	hydroxyurea		0.101502	1.27671e+06	-2.28767	14.0598
Wei and Zhang 2019	Saccharomyces cerevisiae	hydroxyurea		0.102264	1.84869e+06	-2.28019	14.43
Wei and Zhang 2019	Saccharomyces cerevisiae	hydroxyurea		0.111464	928734	-2.19405	13.7416
Wei and Zhang 2019	Saccharomyces cerevisiae	hydroxyurea		0.087966	1.90433e+06	-2.4308	14.4596
Wei and Zhang 2019	Saccharomyces cerevisiae	hydroxyurea		0.0834097	1.35042e+06	-2.48399	14.1159
Wei and Zhang 2019	Saccharomyces cerevisiae	hydroxyurea		0.100578	893075	-2.29682	13.7024
Wei and Zhang 2019	Saccharomyces cerevisiae	hydroxyurea		0.101631	1.65512e+06	-2.28641	14.3194
Wei and Zhang 2019	Saccharomyces cerevisiae	hydroxyurea		0.0882472	1.95097e+06	-2.42761	14.4838
Wei and Zhang 2019	Saccharomyces cerevisiae	hydroxyurea		0.0841626	1.80723e+06	-2.47501	14.4073
Wei and Zhang 2019	Saccharomyces cerevisiae	hydroxyurea		0.104832	1.53871e+06	-2.25539	14.2465
Wei and Zhang 2019	Saccharomyces cerevisiae	hydroxyurea		0.0929213	1.38021e+06	-2.376	14.1377
Wei and Zhang 2019	Saccharomyces cerevisiae	hydroxyurea		0.113042	728754	-2.18	13.4991
Wei and Zhang 2019	Saccharomyces cerevisiae	hydroxyurea		0.0984324	1.76681e+06	-2.31838	14.3847
Wei and Zhang 2019	Saccharomyces cerevisiae	hydroxyurea		0.0944708	1.49829e+06	-2.35946	14.2198
Wei and Zhang 2019	Saccharomyces cerevisiae	hydroxyurea		0.109434	2.03651e+06	-2.21243	14.5268
Wei and Zhang 2019	Saccharomyces cerevisiae	hydroxyurea		0.0937788	1.12397e+06	-2.36682	13.9324
Wei and Zhang 2019	Saccharomyces cerevisiae	hydroxyurea		0.0861358	1.9708e+06	-2.45183	14.494
Wei and Zhang 2019	Saccharomyces cerevisiae	hydroxyurea		0.0881342	2.06208e+06	-2.4289	14.5392
Wei and Zhang 2019	Saccharomyces cerevisiae	hydroxyurea		0.106213	1.87984e+06	-2.24231	14.4467
Wei and Zhang 2019	Saccharomyces cerevisiae	hydroxyurea		0.0994523	1.16102e+06	-2.30808	13.9648
Wei and Zhang 2019	Saccharomyces cerevisiae	hydroxyurea		0.0851486	1.65693e+06	-2.46336	14.3205
Wei and Zhang 2019	Saccharomyces cerevisiae	hydroxyurea		0.0934519	2.84186e+06	-2.37031	14.86
Wei and Zhang 2019	Saccharomyces cerevisiae	hydroxyurea		0.0969196	1.47463e+06	-2.33387	14.2039
Wei and Zhang 2019	Saccharomyces cerevisiae	hydroxyurea		0.103451	2.05952e+06	-2.26866	14.538
Wei and Zhang 2019	Saccharomyces cerevisiae	hydroxyurea		0.0922465	1.24492e+06	-2.38329	14.0346
Wei and Zhang 2019	Saccharomyces cerevisiae	hydroxyurea		0.089559	1.17516e+06	-2.41286	13.9769
Wei and Zhang 2019	Saccharomyces cerevisiae	hydroxyurea		0.104681	1.83202e+06	-2.25683	14.4209
Wei and Zhang 2019	Saccharomyces cerevisiae	hydroxyurea		0.106405	1.21503e+06	-2.2405	14.0103
Wei and Zhang 2019	Saccharomyces cerevisiae	hydroxyurea		0.0886185	2.31835e+06	-2.42341	14.6564
Wei and Zhang 2019	Saccharomyces cerevisiae	hydroxyurea		0.0906535	2.36804e+06	-2.40071	14.6776
Wei and Zhang 2019	Saccharomyces cerevisiae	hydroxyurea		0.101442	1.78301e+06	-2.28826	14.3938
Wei and Zhang 2019	Saccharomyces cerevisiae	hydroxyurea		0.100284	1.40508e+06	-2.29975	14.1556
Wei and Zhang 2019	Saccharomyces cerevisiae	hydroxyurea		0.101453	1.42216e+06	-2.28816	14.1677
Wei and Zhang 2019	Saccharomyces cerevisiae	hydroxyurea		0.0922236	1.15224e+06	-2.38354	13.9572
Wei and Zhang 2019	Saccharomyces cerevisiae	hydroxyurea		0.0860609	1.95242e+06	-2.4527	14.4846
Wei and Zhang 2019	Saccharomyces cerevisiae	hydroxyurea		0.0959319	1.17803e+06	-2.34412	13.9794
Wei and Zhang 2019	Saccharomyces cerevisiae	hydroxyurea		0.10416	1.49294e+06	-2.26183	14.2163
Wei and Zhang 2019	Saccharomyces cerevisiae	hydroxyurea		0.10181	1.7096e+06	-2.28464	14.3518
Wei and Zhang 2019	Saccharomyces cerevisiae	hydroxyurea		0.090097	1.67802e+06	-2.40687	14.3331
Wei and Zhang 2019	Saccharomyces cerevisiae	hydroxyurea		0.106934	2.47948e+06	-2.23555	14.7236
Wei and Zhang 2019	Saccharomyces cerevisiae	hydroxyurea		0.096544	1.46632e+06	-2.33776	14.1983
Wei and Zhang 2019	Saccharomyces cerevisiae	hydroxyurea		0.105168	910645	-2.2522	13.7219
Wei and Zhang 2019	Saccharomyces cerevisiae	hydroxyurea		0.0910401	1.37636e+06	-2.39646	14.135
Wei and Zhang 2019	Saccharomyces cerevisiae	hydroxyurea		0.0978863	1.90684e+06	-2.32395	14.461
Wei and Zhang 2019	Saccharomyces cerevisiae	hydroxyurea		0.107344	877816	-2.23172	13.6852
Wei and Zhang 2019	Saccharomyces cerevisiae	hydroxyurea		0.0979941	1.4453e+06	-2.32285	14.1838
Wei and Zhang 2019	Saccharomyces cerevisiae	hydroxyurea		0.0890648	1.119e+06	-2.41839	13.9279
Wei and Zhang 2019	Saccharomyces cerevisiae	hydroxyurea		0.0928	1.58562e+06	-2.37731	14.2765
Wei and Zhang 2019	Saccharomyces cerevisiae	hydroxyurea		0.112917	1.06284e+06	-2.18111	13.8765
Wei and Zhang 2019	Saccharomyces cerevisiae	hydroxyurea		0.110241	2.20313e+06	-2.20508	14.6054
Wei and Zhang 2019	Saccharomyces cerevisiae	hydroxyurea		0.0959992	1.6328e+06	-2.34342	14.3058
Wei and Zhang 2019	Saccharomyces cerevisiae	hydroxyurea		0.105675	1.3985e+06	-2.24739	14.1509
Wei and Zhang 2019	Saccharomyces cerevisiae	hydroxyurea		0.106146	850293	-2.24294	13.6533
Wei and Zhang 2019	Saccharomyces cerevisiae	hydroxyurea		0.0984808	1.85005e+06	-2.31789	14.4307
Wei and Zhang 2019	Saccharomyces cerevisiae	hydroxyurea		0.100552	1.10959e+06	-2.29708	13.9195
Wei and Zhang 2019	Saccharomyces cerevisiae	hydroxyurea		0.0919222	1.98497e+06	-2.38681	14.5011
Wei and Zhang 2019	Saccharomyces cerevisiae	hydroxyurea		0.105845	1.71189e+06	-2.24578	14.3531
Wei and Zhang 2019	Saccharomyces cerevisiae	hydroxyurea		0.105218	2.0602e+06	-2.25172	14.5383
Wei and Zhang 2019	Saccharomyces cerevisiae	hydroxyurea		0.0953275	1.42181e+06	-2.35044	14.1674
Wei and Zhang 2019	Saccharomyces cerevisiae	hydroxyurea		0.106638	828417	-2.23832	13.6273
Wei and Zhang 2019	Saccharomyces cerevisiae	hydroxyurea		0.108256	991418	-2.22326	13.8069
Wei and Zhang 2019	Saccharomyces cerevisiae	hydroxyurea		0.0879844	1.52999e+06	-2.4306	14.2408
Wei and Zhang 2019	Saccharomyces cerevisiae	hydroxyurea		0.0839995	1.58778e+06	-2.47694	14.2778
Wei and Zhang 2019	Saccharomyces cerevisiae	hydroxyurea		0.108438	1.26598e+06	-2.22158	14.0514
Wei and Zhang 2019	Saccharomyces cerevisiae	hydroxyurea		0.0965629	1.62273e+06	-2.33756	14.2996
Wei and Zhang 2019	Saccharomyces cerevisiae	hydroxyurea		0.0912768	2.40749e+06	-2.39386	14.6941
Wei and Zhang 2019	Saccharomyces cerevisiae	hydroxyurea		0.11271	1.46876e+06	-2.18294	14.1999
Wei and Zhang 2019	Saccharomyces cerevisiae	hydroxyurea		0.0965435	2.87074e+06	-2.33776	14.8701
Wei and Zhang 2019	Saccharomyces cerevisiae	hydroxyurea		0.111254	2.13112e+06	-2.19594	14.5722
Wei and Zhang 2019	Saccharomyces cerevisiae	hydroxyurea		0.110679	2.40959e+06	-2.20112	14.695
Wei and Zhang 2019	Saccharomyces cerevisiae	hydroxyurea		0.0914794	1.20262e+06	-2.39164	14
Wei and Zhang 2019	Saccharomyces cerevisiae	hydroxyurea		0.0918703	1.2558e+06	-2.38738	14.0433
Wei and Zhang 2019	Saccharomyces cerevisiae	hydroxyurea		0.10181	2.1993e+06	-2.28465	14.6036
Wei and Zhang 2019	Saccharomyces cerevisiae	hydroxyurea		0.0978449	2.08741e+06	-2.32437	14.5514
Wei and Zhang 2019	Saccharomyces cerevisiae	hydroxyurea		0.0966721	1.65267e+06	-2.33643	14.3179
Wei and Zhang 2019	Saccharomyces cerevisiae	hydroxyurea		0.100793	1.51771e+06	-2.29469	14.2327
Wei and Zhang 2019	Saccharomyces cerevisiae	hydroxyurea		0.0990023	1.45356e+06	-2.31261	14.1895
Wei and Zhang 2019	Saccharomyces cerevisiae	hydroxyurea		0.0952856	2.27445e+06	-2.35088	14.6372
Wei and Zhang 2019	Saccharomyces cerevisiae	hydroxyurea		0.0925305	2.29832e+06	-2.38022	14.6477
Wei and Zhang 2019	Saccharomyces cerevisiae	hydroxyurea		0.101635	1.85686e+06	-2.28637	14.4344
Wei and Zhang 2019	Saccharomyces cerevisiae	hydroxyurea		0.094834	1.35339e+06	-2.35563	14.1181
Wei and Zhang 2019	Saccharomyces cerevisiae	hydroxyurea		0.0963159	1.81292e+06	-2.34012	14.4104
Wei and Zhang 2019	Saccharomyces cerevisiae	hydroxyurea		0.096808	1.6829e+06	-2.33503	14.336
Wei and Zhang 2019	Saccharomyces cerevisiae	hydroxyurea		0.0958162	1.198e+06	-2.34532	13.9962
Wei and Zhang 2019	Saccharomyces cerevisiae	hydroxyurea		0.104277	2.28103e+06	-2.26071	14.6401
Wei and Zhang 2019	Saccharomyces cerevisiae	hydroxyurea		0.105071	2.40007e+06	-2.25312	14.691
Wei and Zhang 2019	Saccharomyces cerevisiae	hydroxyurea		0.115304	2.35763e+06	-2.16018	14.6732
Wei and Zhang 2019	Saccharomyces cerevisiae	hydroxyurea		0.10477	1.41937e+06	-2.25599	14.1657
Wei and Zhang 2019	Saccharomyces cerevisiae	hydroxyurea		0.0880231	2.68636e+06	-2.43016	14.8037
Wei and Zhang 2019	Saccharomyces cerevisiae	hydroxyurea		0.0794449	2.28939e+06	-2.53269	14.6438
Wei and Zhang 2019	Saccharomyces cerevisiae	hydroxyurea		0.0998704	1.30983e+06	-2.30388	14.0854
Wei and Zhang 2019	Saccharomyces cerevisiae	hydroxyurea		0.0953911	2.35185e+06	-2.34977	14.6707
Wei and Zhang 2019	Saccharomyces cerevisiae	hydroxyurea		0.0900338	2.51652e+06	-2.40757	14.7384
Wei and Zhang 2019	Saccharomyces cerevisiae	hydroxyurea		0.0853316	3.98976e+06	-2.46121	15.1992
Wei and Zhang 2019	Saccharomyces cerevisiae	hydroxyurea		0.102108	2.2838e+06	-2.28172	14.6414
Wei and Zhang 2019	Saccharomyces cerevisiae	hydroxyurea		0.0877165	2.86705e+06	-2.43365	14.8688
Wei and Zhang 2019	Saccharomyces cerevisiae	hydroxyurea		0.11556	1.37696e+06	-2.15796	14.1354
Wei and Zhang 2019	Saccharomyces cerevisiae	hydroxyurea		0.103139	2.17712e+06	-2.27168	14.5935
Wei and Zhang 2019	Saccharomyces cerevisiae	hydroxyurea		0.0905426	2.65937e+06	-2.40194	14.7936
Wei and Zhang 2019	Saccharomyces cerevisiae	hydroxyurea		0.113238	2.41105e+06	-2.17826	14.6956
Wei and Zhang 2019	Saccharomyces cerevisiae	hydroxyurea		0.09023	1.46269e+06	-2.40539	14.1958
Wei and Zhang 2019	Saccharomyces cerevisiae	hydroxyurea		0.101849	2.15521e+06	-2.28427	14.5834
Wei and Zhang 2019	Saccharomyces cerevisiae	hydroxyurea		0.0976942	2.44281e+06	-2.32591	14.7087
Wei and Zhang 2019	Saccharomyces cerevisiae	hydroxyurea		0.119012	1.8959e+06	-2.12853	14.4552
Wei and Zhang 2019	Saccharomyces cerevisiae	hydroxyurea		0.107357	2.05142e+06	-2.2316	14.534
Wei and Zhang 2019	Saccharomyces cerevisiae	hydroxyurea		0.0933972	2.71053e+06	-2.37089	14.8127
Wei and Zhang 2019	Saccharomyces cerevisiae	hydroxyurea		0.0977107	2.70094e+06	-2.32574	14.8091
Wei and Zhang 2019	Saccharomyces cerevisiae	hydroxyurea		0.105165	2.44116e+06	-2.25222	14.708
Wei and Zhang 2019	Saccharomyces cerevisiae	hydroxyurea		0.102052	3.15676e+06	-2.28227	14.9651
Wei and Zhang 2019	Saccharomyces cerevisiae	hydroxyurea		0.0987109	1.49847e+06	-2.31556	14.22
Wei and Zhang 2019	Saccharomyces cerevisiae	hydroxyurea		0.0871213	2.04752e+06	-2.44045	14.5321
Wei and Zhang 2019	Saccharomyces cerevisiae	hydroxyurea		0.118761	1.57618e+06	-2.13064	14.2705
Wei and Zhang 2019	Saccharomyces cerevisiae	hydroxyurea		0.10302	1.97304e+06	-2.27283	14.4951
Wei and Zhang 2019	Saccharomyces cerevisiae	hydroxyurea		0.0964216	3.81585e+06	-2.33902	15.1547
Wei and Zhang 2019	Saccharomyces cerevisiae	hydroxyurea		0.0913652	3.76042e+06	-2.39289	15.14
Wei and Zhang 2019	Saccharomyces cerevisiae	hydroxyurea		0.113016	2.53625e+06	-2.18023	14.7462
Wei and Zhang 2019	Saccharomyces cerevisiae	hydroxyurea		0.115766	1.88078e+06	-2.15619	14.4472
Wei and Zhang 2019	Saccharomyces cerevisiae	hydroxyurea		0.105516	2.22992e+06	-2.2489	14.6175
Wei and Zhang 2019	Saccharomyces cerevisiae	hydroxyurea		0.0920143	1.86531e+06	-2.38581	14.4389
Wei and Zhang 2019	Saccharomyces cerevisiae	hydroxyurea		0.0931788	3.44551e+06	-2.37324	15.0526
Wei and Zhang 2019	Saccharomyces cerevisiae	hydroxyurea		0.105777	1.97713e+06	-2.24642	14.4972
Wei and Zhang 2019	Saccharomyces cerevisiae	hydroxyurea		0.0988423	2.38302e+06	-2.31423	14.6839
Wei and Zhang 2019	Saccharomyces cerevisiae	hydroxyurea		0.110406	1.73211e+06	-2.20359	14.3649
Wei and Zhang 2019	Saccharomyces cerevisiae	hydroxyurea		0.0923833	2.25399e+06	-2.38181	14.6282
Wei and Zhang 2019	Saccharomyces cerevisiae	hydroxyurea		0.117963	2.46664e+06	-2.13738	14.7184
Wei and Zhang 2019	Saccharomyces cerevisiae	hydroxyurea		0.110025	1.69007e+06	-2.20705	14.3403
Wei and Zhang 2019	Saccharomyces cerevisiae	hydroxyurea		0.107548	1.46831e+06	-2.22982	14.1996
Wei and Zhang 2019	Saccharomyces cerevisiae	hydroxyurea		0.0898616	1.62547e+06	-2.40949	14.3013
Wei and Zhang 2019	Saccharomyces cerevisiae	hydroxyurea		0.0955059	2.74712e+06	-2.34857	14.8261
Wei and Zhang 2019	Saccharomyces cerevisiae	hydroxyurea		0.134046	1.18073e+06	-2.00957	13.9816
Wei and Zhang 2019	Saccharomyces cerevisiae	hydroxyurea		0.101842	1.33836e+06	-2.28433	14.107
Wei and Zhang 2019	Saccharomyces cerevisiae	hydroxyurea		0.0918734	2.1813e+06	-2.38734	14.5954
Wei and Zhang 2019	Saccharomyces cerevisiae	hydroxyurea		0.0937901	2.3801e+06	-2.3667	14.6827
Wei and Zhang 2019	Saccharomyces cerevisiae	hydroxyurea		0.122153	1.4274e+06	-2.10248	14.1714
Wei and Zhang 2019	Saccharomyces cerevisiae	hydroxyurea		0.124657	1.98968e+06	-2.08219	14.5035
Wei and Zhang 2019	Saccharomyces cerevisiae	hydroxyurea		0.0929692	1.98844e+06	-2.37549	14.5029
Wei and Zhang 2019	Saccharomyces cerevisiae	hydroxyurea		0.109989	1.82119e+06	-2.20738	14.415
Wei and Zhang 2019	Saccharomyces cerevisiae	hydroxyurea		0.102938	1.55863e+06	-2.27363	14.2593
Wei and Zhang 2019	Saccharomyces cerevisiae	hydroxyurea		0.10156	3.18707e+06	-2.28711	14.9746
Wei and Zhang 2019	Saccharomyces cerevisiae	hydroxyurea		0.106409	1.56566e+06	-2.24046	14.2638
Wei and Zhang 2019	Saccharomyces cerevisiae	hydroxyurea		0.0987329	3.03249e+06	-2.31534	14.9249
Wei and Zhang 2019	Saccharomyces cerevisiae	hydroxyurea		0.0978194	3.10358e+06	-2.32463	14.9481
Wei and Zhang 2019	Saccharomyces cerevisiae	hydroxyurea		0.111288	2.55189e+06	-2.19564	14.7523
Wei and Zhang 2019	Saccharomyces cerevisiae	hydroxyurea		0.107319	2.08137e+06	-2.23195	14.5485
Wei and Zhang 2019	Saccharomyces cerevisiae	hydroxyurea		0.1261	1.08187e+06	-2.07068	13.8942
Wei and Zhang 2019	Saccharomyces cerevisiae	hydroxyurea		0.0998748	1.1603e+06	-2.30384	13.9642
Wei and Zhang 2019	Saccharomyces cerevisiae	hydroxyurea		0.104623	1.74409e+06	-2.25739	14.3717
Wei and Zhang 2019	Saccharomyces cerevisiae	hydroxyurea		0.0817504	2.3945e+06	-2.50408	14.6887
Wei and Zhang 2019	Saccharomyces cerevisiae	hydroxyurea		0.11074	1.25187e+06	-2.20057	14.0401
Wei and Zhang 2019	Saccharomyces cerevisiae	hydroxyurea		0.0992967	2.58889e+06	-2.30964	14.7667
Wei and Zhang 2019	Saccharomyces cerevisiae	hydroxyurea		0.0907736	3.14965e+06	-2.39939	14.9628
Wei and Zhang 2019	Saccharomyces cerevisiae	hydroxyurea		0.120623	1.7066e+06	-2.11509	14.35
Wei and Zhang 2019	Saccharomyces cerevisiae	hydroxyurea		0.0937975	4.79698e+06	-2.36662	15.3835
Wei and Zhang 2019	Saccharomyces cerevisiae	hydroxyurea		0.10892	2.47092e+06	-2.21714	14.7201
Wei and Zhang 2019	Saccharomyces cerevisiae	hydroxyurea		0.108965	2.69859e+06	-2.21673	14.8082
Wei and Zhang 2019	Saccharomyces cerevisiae	hydroxyurea		0.10687	1.97176e+06	-2.23615	14.4944
Wei and Zhang 2019	Saccharomyces cerevisiae	hydroxyurea		0.0943835	2.01173e+06	-2.36039	14.5145
Wei and Zhang 2019	Saccharomyces cerevisiae	hydroxyurea		0.106804	2.51834e+06	-2.23676	14.7391
Wei and Zhang 2019	Saccharomyces cerevisiae	hydroxyurea		0.0945458	2.99293e+06	-2.35867	14.9118
Wei and Zhang 2019	Saccharomyces cerevisiae	hydroxyurea		0.0986304	2.09497e+06	-2.31638	14.555
Wei and Zhang 2019	Saccharomyces cerevisiae	hydroxyurea		0.100854	3.00045e+06	-2.29409	14.9143
Wei and Zhang 2019	Saccharomyces cerevisiae	hydroxyurea		0.0944935	1.62541e+06	-2.35922	14.3013
Wei and Zhang 2019	Saccharomyces cerevisiae	hydroxyurea		0.0985964	2.53049e+06	-2.31672	14.7439
Wei and Zhang 2019	Saccharomyces cerevisiae	hydroxyurea		0.102255	2.77869e+06	-2.28029	14.8375
Wei and Zhang 2019	Saccharomyces cerevisiae	hydroxyurea		0.112395	2.24941e+06	-2.18573	14.6262
Wei and Zhang 2019	Saccharomyces cerevisiae	hydroxyurea		0.0893727	2.4065e+06	-2.41494	14.6937
Wei and Zhang 2019	Saccharomyces cerevisiae	hydroxyurea		0.0932855	2.25691e+06	-2.37209	14.6295
Wei and Zhang 2019	Saccharomyces cerevisiae	hydroxyurea		0.099146	1.99767e+06	-2.31116	14.5075
Wei and Zhang 2019	Saccharomyces cerevisiae	hydroxyurea		0.113985	1.76535e+06	-2.17168	14.3839
Wei and Zhang 2019	Saccharomyces cerevisiae	hydroxyurea		0.0859559	2.37679e+06	-2.45392	14.6813
Wei and Zhang 2019	Saccharomyces cerevisiae	hydroxyurea		0.107036	1.88682e+06	-2.23459	14.4504
Wei and Zhang 2019	Saccharomyces cerevisiae	hydroxyurea		0.0881077	2.94114e+06	-2.4292	14.8943
Wei and Zhang 2019	Saccharomyces cerevisiae	hydroxyurea		0.106062	1.36132e+06	-2.24373	14.124
Wei and Zhang 2019	Saccharomyces cerevisiae	hydroxyurea		0.0951666	2.90228e+06	-2.35213	14.881
Wei and Zhang 2019	Saccharomyces cerevisiae	hydroxyurea		0.11155	1.71866e+06	-2.19328	14.3571
Wei and Zhang 2019	Saccharomyces cerevisiae	hydroxyurea		0.0880653	2.14893e+06	-2.42968	14.5805
Wei and Zhang 2019	Saccharomyces cerevisiae	hydroxyurea		0.10123	1.92692e+06	-2.29036	14.4714
Wei and Zhang 2019	Saccharomyces cerevisiae	hydroxyurea		0.0921557	1.93037e+06	-2.38428	14.4732
Wei and Zhang 2019	Saccharomyces cerevisiae	hydroxyurea		0.112955	1.86021e+06	-2.18076	14.4362
Wei and Zhang 2019	Saccharomyces cerevisiae	hydroxyurea		0.100624	2.39206e+06	-2.29636	14.6877
Wei and Zhang 2019	Saccharomyces cerevisiae	hydroxyurea		0.100924	1.66124e+06	-2.29338	14.3231
Wei and Zhang 2019	Saccharomyces cerevisiae	hydroxyurea		0.103998	1.48536e+06	-2.26338	14.2112
Wei and Zhang 2019	Saccharomyces cerevisiae	hydroxyurea		0.0954974	2.98213e+06	-2.34866	14.9081
Wei and Zhang 2019	Saccharomyces cerevisiae	hydroxyurea		0.105322	2.07563e+06	-2.25073	14.5458
Wei and Zhang 2019	Saccharomyces cerevisiae	hydroxyurea		0.0987234	3.50204e+06	-2.31543	15.0689
Wei and Zhang 2019	Saccharomyces cerevisiae	hydroxyurea		0.0989854	1.48643e+06	-2.31278	14.2119
Wei and Zhang 2019	Saccharomyces cerevisiae	hydroxyurea		0.0851353	3.11224e+06	-2.46351	14.9509
Wei and Zhang 2019	Saccharomyces cerevisiae	hydroxyurea		0.0980529	1.78219e+06	-2.32225	14.3934
Wei and Zhang 2019	Saccharomyces cerevisiae	hydroxyurea		0.0904567	3.00676e+06	-2.40288	14.9164
Wei and Zhang 2019	Saccharomyces cerevisiae	hydroxyurea		0.106201	1.82713e+06	-2.24242	14.4183
Wei and Zhang 2019	Saccharomyces cerevisiae	hydroxyurea		0.0959935	2.18088e+06	-2.34348	14.5952
Wei and Zhang 2019	Saccharomyces cerevisiae	hydroxyurea		0.101008	1.7559e+06	-2.29255	14.3785
Wei and Zhang 2019	Saccharomyces cerevisiae	hydroxyurea		0.0954255	2.49551e+06	-2.34941	14.73
Wei and Zhang 2019	Saccharomyces cerevisiae	hydroxyurea		0.101503	2.25963e+06	-2.28767	14.6307
Wei and Zhang 2019	Saccharomyces cerevisiae	hydroxyurea		0.0874691	1.79642e+06	-2.43647	14.4013
Wei and Zhang 2019	Saccharomyces cerevisiae	hydroxyurea		0.0967543	1.83963e+06	-2.33558	14.4251
Wei and Zhang 2019	Saccharomyces cerevisiae	hydroxyurea		0.0845832	3.13718e+06	-2.47002	14.9588
Wei and Zhang 2019	Saccharomyces cerevisiae	hydroxyurea		0.0952428	2.24976e+06	-2.35133	14.6263
Wei and Zhang 2019	Saccharomyces cerevisiae	hydroxyurea		0.0902139	2.93467e+06	-2.40557	14.8921
Wei and Zhang 2019	Saccharomyces cerevisiae	hydroxyurea		0.0930285	2.18046e+06	-2.37485	14.595
Wei and Zhang 2019	Saccharomyces cerevisiae	hydroxyurea		0.088586	3.33106e+06	-2.42378	15.0188
Wei and Zhang 2019	Saccharomyces cerevisiae	hydroxyurea		0.0921436	2.82589e+06	-2.38441	14.8543
Wei and Zhang 2019	Saccharomyces cerevisiae	hydroxyurea		0.102153	1.83374e+06	-2.28128	14.4219
Wei and Zhang 2019	Saccharomyces cerevisiae	hydroxyurea		0.0979637	1.70615e+06	-2.32316	14.3498
Wei and Zhang 2019	Saccharomyces cerevisiae	hydroxyurea		0.0965072	2.20881e+06	-2.33814	14.608
Wei and Zhang 2019	Saccharomyces cerevisiae	hydroxyurea		0.0906521	2.24287e+06	-2.40073	14.6233
Wei and Zhang 2019	Saccharomyces cerevisiae	hydroxyurea		0.105948	1.96163e+06	-2.24481	14.4893
Wei and Zhang 2019	Saccharomyces cerevisiae	hydroxyurea		0.0877839	2.32202e+06	-2.43288	14.6579
Wei and Zhang 2019	Saccharomyces cerevisiae	hydroxyurea		0.092387	1.73246e+06	-2.38177	14.3651
Wei and Zhang 2019	Saccharomyces cerevisiae	hydroxyurea		0.0908425	4.15284e+06	-2.39863	15.2393
Wei and Zhang 2019	Saccharomyces cerevisiae	hydroxyurea		0.0931804	1.87028e+06	-2.37322	14.4416
Wei and Zhang 2019	Saccharomyces cerevisiae	hydroxyurea		0.0991529	1.21172e+06	-2.31109	14.0076
Wei and Zhang 2019	Saccharomyces cerevisiae	hydroxyurea		0.0864755	2.18019e+06	-2.44789	14.5949
Wei and Zhang 2019	Saccharomyces cerevisiae	hydroxyurea		0.104184	1.99788e+06	-2.2616	14.5076
Wei and Zhang 2019	Saccharomyces cerevisiae	hydroxyurea		0.0884224	1.96484e+06	-2.42563	14.4909
Wei and Zhang 2019	Saccharomyces cerevisiae	hydroxyurea		0.0968028	1.67648e+06	-2.33508	14.3322
Wei and Zhang 2019	Saccharomyces cerevisiae	hydroxyurea		0.105205	1.7698e+06	-2.25185	14.3864
Wei and Zhang 2019	Saccharomyces cerevisiae	hydroxyurea		0.0906164	1.88384e+06	-2.40112	14.4488
Wei and Zhang 2019	Saccharomyces cerevisiae	hydroxyurea		0.0958376	2.35969e+06	-2.3451	14.674
Wei and Zhang 2019	Saccharomyces cerevisiae	hydroxyurea		0.104251	2.29891e+06	-2.26096	14.6479
Wei and Zhang 2019	Saccharomyces cerevisiae	hydroxyurea		0.0853447	2.06633e+06	-2.46106	14.5413
Wei and Zhang 2019	Saccharomyces cerevisiae	hydroxyurea		0.089591	3.01731e+06	-2.4125	14.9199
Wei and Zhang 2019	Saccharomyces cerevisiae	hydroxyurea		0.102361	1.45108e+06	-2.27925	14.1878
Wei and Zhang 2019	Saccharomyces cerevisiae	hydroxyurea		0.095044	2.0194e+06	-2.35342	14.5183
Wei and Zhang 2019	Saccharomyces cerevisiae	hydroxyurea		0.0943081	1.87376e+06	-2.36119	14.4435
Wei and Zhang 2019	Saccharomyces cerevisiae	hydroxyurea		0.0974369	1.93222e+06	-2.32855	14.4742
Wei and Zhang 2019	Saccharomyces cerevisiae	hydroxyurea		0.104729	1.79435e+06	-2.25638	14.4002
Wei and Zhang 2019	Saccharomyces cerevisiae	hydroxyurea		0.0925052	3.18951e+06	-2.38049	14.9754
Wei and Zhang 2019	Saccharomyces cerevisiae	hydroxyurea		0.098654	1.79524e+06	-2.31614	14.4006
Wei and Zhang 2019	Saccharomyces cerevisiae	hydroxyurea		0.0847647	2.22805e+06	-2.46788	14.6166
Wei and Zhang 2019	Saccharomyces cerevisiae	hydroxyurea		0.0985131	1.21687e+06	-2.31757	14.0118
Wei and Zhang 2019	Saccharomyces cerevisiae	hydroxyurea		0.0885049	1.96392e+06	-2.4247	14.4905
Wei and Zhang 2019	Saccharomyces cerevisiae	hydroxyurea		0.0989217	1.68426e+06	-2.31343	14.3368
Wei and Zhang 2019	Saccharomyces cerevisiae	hydroxyurea		0.0948996	1.99234e+06	-2.35494	14.5048
Wei and Zhang 2019	Saccharomyces cerevisiae	hydroxyurea		0.0944324	1.86933e+06	-2.35987	14.4411
Wei and Zhang 2019	Saccharomyces cerevisiae	hydroxyurea		0.090864	2.14265e+06	-2.39839	14.5776
Wei and Zhang 2019	Saccharomyces cerevisiae	hydroxyurea		0.100062	1.89456e+06	-2.30196	14.4545
Wei and Zhang 2019	Saccharomyces cerevisiae	hydroxyurea		0.099843	1.83548e+06	-2.30416	14.4228
Wei and Zhang 2019	Saccharomyces cerevisiae	hydroxyurea		0.0959127	2.88454e+06	-2.34432	14.8749
Wei and Zhang 2019	Saccharomyces cerevisiae	hydroxyurea		0.106574	2.31219e+06	-2.23891	14.6537
Wei and Zhang 2019	Saccharomyces cerevisiae	hydroxyurea		0.0935594	2.58231e+06	-2.36916	14.7642
Wei and Zhang 2019	Saccharomyces cerevisiae	hydroxyurea		0.0991597	1.79811e+06	-2.31102	14.4022
Wei and Zhang 2019	Saccharomyces cerevisiae	hydroxyurea		0.0895972	3.60963e+06	-2.41243	15.0991
Wei and Zhang 2019	Saccharomyces cerevisiae	hydroxyurea		0.102093	2.89202e+06	-2.28187	14.8775
Wei and Zhang 2019	Saccharomyces cerevisiae	hydroxyurea		0.115102	1.76655e+06	-2.16194	14.3845
Wei and Zhang 2019	Saccharomyces cerevisiae	hydroxyurea		0.10057	1.51614e+06	-2.29691	14.2317
Wei and Zhang 2019	Saccharomyces cerevisiae	hydroxyurea		0.0990037	1.75808e+06	-2.3126	14.3797
Wei and Zhang 2019	Saccharomyces cerevisiae	hydroxyurea		0.0966567	2.12861e+06	-2.33659	14.571
Wei and Zhang 2019	Saccharomyces cerevisiae	hydroxyurea		0.112852	1.85943e+06	-2.18168	14.4358
Wei and Zhang 2019	Saccharomyces cerevisiae	hydroxyurea		0.101408	2.12198e+06	-2.2886	14.5679
Wei and Zhang 2019	Saccharomyces cerevisiae	hydroxyurea		0.105554	1.7999e+06	-2.24854	14.4032
Wei and Zhang 2019	Saccharomyces cerevisiae	hydroxyurea		0.0927514	2.66229e+06	-2.37783	14.7947
Wei and Zhang 2019	Saccharomyces cerevisiae	hydroxyurea		0.101245	1.96247e+06	-2.29021	14.4897
Wei and Zhang 2019	Saccharomyces cerevisiae	hydroxyurea		0.0860621	2.51591e+06	-2.45269	14.7381
Wei and Zhang 2019	Saccharomyces cerevisiae	hydroxyurea		0.118751	1.41362e+06	-2.13072	14.1617
Wei and Zhang 2019	Saccharomyces cerevisiae	hydroxyurea		0.126131	1.59308e+06	-2.07044	14.2812
Wei and Zhang 2019	Saccharomyces cerevisiae	hydroxyurea		0.107992	1.59232e+06	-2.2257	14.2807
Wei and Zhang 2019	Saccharomyces cerevisiae	hydroxyurea		0.133451	993545	-2.01402	13.809
Wei and Zhang 2019	Saccharomyces cerevisiae	hydroxyurea		0.113236	1.46918e+06	-2.17828	14.2002
Wei and Zhang 2019	Saccharomyces cerevisiae	hydroxyurea		0.123979	1.29445e+06	-2.08764	14.0736
Wei and Zhang 2019	Saccharomyces cerevisiae	hydroxyurea		0.120634	958172	-2.11499	13.7728
Wei and Zhang 2019	Saccharomyces cerevisiae	hydroxyurea		0.12256	1.58113e+06	-2.09915	14.2737
Wei and Zhang 2019	Saccharomyces cerevisiae	hydroxyurea		0.107809	1.25547e+06	-2.2274	14.043
Wei and Zhang 2019	Saccharomyces cerevisiae	hydroxyurea		0.123814	1.34594e+06	-2.08898	14.1126
Wei and Zhang 2019	Saccharomyces cerevisiae	hydroxyurea		0.119192	1.56251e+06	-2.12702	14.2618
Wei and Zhang 2019	Saccharomyces cerevisiae	hydroxyurea		0.11751	1.52187e+06	-2.14123	14.2354
Wei and Zhang 2019	Saccharomyces cerevisiae	hydroxyurea		0.140029	868866	-1.96591	13.6749
Wei and Zhang 2019	Saccharomyces cerevisiae	hydroxyurea		0.120945	1.67139e+06	-2.11242	14.3292
Wei and Zhang 2019	Saccharomyces cerevisiae	hydroxyurea		0.125576	1.30145e+06	-2.07484	14.079
Wei and Zhang 2019	Saccharomyces cerevisiae	hydroxyurea		0.119718	1.97847e+06	-2.12261	14.4978
Wei and Zhang 2019	Saccharomyces cerevisiae	hydroxyurea		0.113531	1.34857e+06	-2.17568	14.1146
Wei and Zhang 2019	Saccharomyces cerevisiae	hydroxyurea		0.12337	1.41221e+06	-2.09257	14.1607
Wei and Zhang 2019	Saccharomyces cerevisiae	hydroxyurea		0.122704	1.05319e+06	-2.09798	13.8673
Wei and Zhang 2019	Saccharomyces cerevisiae	hydroxyurea		0.119111	1.46202e+06	-2.1277	14.1953
Wei and Zhang 2019	Saccharomyces cerevisiae	hydroxyurea		0.133835	1.13549e+06	-2.01115	13.9426
Wei and Zhang 2019	Saccharomyces cerevisiae	hydroxyurea		0.130107	1.39283e+06	-2.0394	14.1468
Wei and Zhang 2019	Saccharomyces cerevisiae	hydroxyurea		0.126591	1.30237e+06	-2.06679	14.0797
Wei and Zhang 2019	Saccharomyces cerevisiae	hydroxyurea		0.120077	1.56072e+06	-2.11962	14.2607
Wei and Zhang 2019	Saccharomyces cerevisiae	hydroxyurea		0.125852	1.44856e+06	-2.07265	14.1861
Wei and Zhang 2019	Saccharomyces cerevisiae	hydroxyurea		0.115321	907175	-2.16004	13.7181
Wei and Zhang 2019	Saccharomyces cerevisiae	hydroxyurea		0.113232	1.09181e+06	-2.17831	13.9033
Wei and Zhang 2019	Saccharomyces cerevisiae	hydroxyurea		0.111391	1.54984e+06	-2.19471	14.2537
Wei and Zhang 2019	Saccharomyces cerevisiae	hydroxyurea		0.12534	1.41471e+06	-2.07673	14.1624
Wei and Zhang 2019	Saccharomyces cerevisiae	hydroxyurea		0.106473	1.80499e+06	-2.23987	14.4061
Wei and Zhang 2019	Saccharomyces cerevisiae	hydroxyurea		0.109491	1.63835e+06	-2.21191	14.3092
Wei and Zhang 2019	Saccharomyces cerevisiae	hydroxyurea		0.107951	1.72271e+06	-2.22608	14.3594
Wei and Zhang 2019	Saccharomyces cerevisiae	hydroxyurea		0.114114	1.15866e+06	-2.17056	13.9628
Wei and Zhang 2019	Saccharomyces cerevisiae	hydroxyurea		0.128135	1.30979e+06	-2.05467	14.0854
Wei and Zhang 2019	Saccharomyces cerevisiae	hydroxyurea		0.130375	1.04992e+06	-2.03734	13.8642
Wei and Zhang 2019	Saccharomyces cerevisiae	hydroxyurea		0.10762	1.70328e+06	-2.22915	14.3481
Wei and Zhang 2019	Saccharomyces cerevisiae	hydroxyurea		0.113998	1.1294e+06	-2.17157	13.9372
Wei and Zhang 2019	Saccharomyces cerevisiae	hydroxyurea		0.130976	1.24537e+06	-2.03274	14.0349
Wei and Zhang 2019	Saccharomyces cerevisiae	hydroxyurea		0.124774	1.27822e+06	-2.08125	14.061
Wei and Zhang 2019	Saccharomyces cerevisiae	hydroxyurea		0.111309	1.39805e+06	-2.19544	14.1506
Wei and Zhang 2019	Saccharomyces cerevisiae	hydroxyurea		0.108975	1.8663e+06	-2.21663	14.4395
Wei and Zhang 2019	Saccharomyces cerevisiae	hydroxyurea		0.108863	1.19129e+06	-2.21766	13.9905
Wei and Zhang 2019	Saccharomyces cerevisiae	hydroxyurea		0.127389	989502	-2.06051	13.805
Wei and Zhang 2019	Saccharomyces cerevisiae	hydroxyurea		0.112707	1.04516e+06	-2.18297	13.8597
Wei and Zhang 2019	Saccharomyces cerevisiae	hydroxyurea		0.121666	858294	-2.10648	13.6627
Wei and Zhang 2019	Saccharomyces cerevisiae	hydroxyurea		0.142197	856575	-1.95054	13.6607
Wei and Zhang 2019	Saccharomyces cerevisiae	hydroxyurea		0.11681	1.30702e+06	-2.14721	14.0833
Wei and Zhang 2019	Saccharomyces cerevisiae	hydroxyurea		0.12847	913685	-2.05206	13.7252
Wei and Zhang 2019	Saccharomyces cerevisiae	hydroxyurea		0.117217	1.1527e+06	-2.14373	13.9576
Wei and Zhang 2019	Saccharomyces cerevisiae	hydroxyurea		0.122514	1.09906e+06	-2.09953	13.91
Wei and Zhang 2019	Saccharomyces cerevisiae	hydroxyurea		0.13251	1.55577e+06	-2.0211	14.2575
Wei and Zhang 2019	Saccharomyces cerevisiae	hydroxyurea		0.111324	1.16867e+06	-2.19531	13.9714
Wei and Zhang 2019	Saccharomyces cerevisiae	hydroxyurea		0.121784	1.34908e+06	-2.10551	14.1149
Wei and Zhang 2019	Saccharomyces cerevisiae	hydroxyurea		0.130061	1.06686e+06	-2.03975	13.8802
Wei and Zhang 2019	Saccharomyces cerevisiae	hydroxyurea		0.116766	1.13299e+06	-2.14758	13.9404
Wei and Zhang 2019	Saccharomyces cerevisiae	hydroxyurea		0.127131	1.63952e+06	-2.06254	14.3099
Wei and Zhang 2019	Saccharomyces cerevisiae	hydroxyurea		0.13394	1.1388e+06	-2.01036	13.9455
Wei and Zhang 2019	Saccharomyces cerevisiae	hydroxyurea		0.123368	1.53269e+06	-2.09259	14.2425
Wei and Zhang 2019	Saccharomyces cerevisiae	hydroxyurea		0.118417	1.54671e+06	-2.13354	14.2516
Wei and Zhang 2019	Saccharomyces cerevisiae	hydroxyurea		0.118067	1.10373e+06	-2.13651	13.9142
Wei and Zhang 2019	Saccharomyces cerevisiae	hydroxyurea		0.120614	1.08423e+06	-2.11516	13.8964
Wei and Zhang 2019	Saccharomyces cerevisiae	hydroxyurea		0.123356	985126	-2.09268	13.8005
Wei and Zhang 2019	Saccharomyces cerevisiae	hydroxyurea		0.131205	1.12608e+06	-2.031	13.9343
Wei and Zhang 2019	Saccharomyces cerevisiae	hydroxyurea		0.121739	1.19402e+06	-2.10588	13.9928
Wei and Zhang 2019	Saccharomyces cerevisiae	hydroxyurea		0.121719	1.63715e+06	-2.10604	14.3085
Wei and Zhang 2019	Saccharomyces cerevisiae	hydroxyurea		0.118094	1.46632e+06	-2.13628	14.1983
Wei and Zhang 2019	Saccharomyces cerevisiae	hydroxyurea		0.116058	1.59325e+06	-2.15366	14.2813
Wei and Zhang 2019	Saccharomyces cerevisiae	hydroxyurea		0.127947	1.08232e+06	-2.05614	13.8946
Wei and Zhang 2019	Saccharomyces cerevisiae	hydroxyurea		0.116342	1.70183e+06	-2.15122	14.3472
Wei and Zhang 2019	Saccharomyces cerevisiae	hydroxyurea		0.12327	1.73543e+06	-2.09338	14.3668
Wei and Zhang 2019	Saccharomyces cerevisiae	hydroxyurea		0.121442	1.50988e+06	-2.10832	14.2275
Wei and Zhang 2019	Saccharomyces cerevisiae	hydroxyurea		0.111593	1.16121e+06	-2.1929	13.965
Wei and Zhang 2019	Saccharomyces cerevisiae	hydroxyurea		0.122739	1.26208e+06	-2.0977	14.0483
Wei and Zhang 2019	Saccharomyces cerevisiae	hydroxyurea		0.107602	2.1331e+06	-2.22932	14.5731
Wei and Zhang 2019	Saccharomyces cerevisiae	hydroxyurea		0.127303	1.45567e+06	-2.06119	14.191
Wei and Zhang 2019	Saccharomyces cerevisiae	hydroxyurea		0.138003	998578	-1.98048	13.8141
Wei and Zhang 2019	Saccharomyces cerevisiae	hydroxyurea		0.121426	1.24741e+06	-2.10845	14.0366
Wei and Zhang 2019	Saccharomyces cerevisiae	hydroxyurea		0.118725	1.4818e+06	-2.13095	14.2088
Wei and Zhang 2019	Saccharomyces cerevisiae	hydroxyurea		0.126118	1.18634e+06	-2.07054	13.9864
Wei and Zhang 2019	Saccharomyces cerevisiae	hydroxyurea		0.135922	1.07898e+06	-1.99568	13.8915
Wei and Zhang 2019	Saccharomyces cerevisiae	hydroxyurea		0.119491	1.76171e+06	-2.12452	14.3818
Wei and Zhang 2019	Saccharomyces cerevisiae	hydroxyurea		0.115426	1.33256e+06	-2.15912	14.1026
Wei and Zhang 2019	Saccharomyces cerevisiae	hydroxyurea		0.115144	1.59335e+06	-2.16157	14.2814
Wei and Zhang 2019	Saccharomyces cerevisiae	hydroxyurea		0.123694	1.39483e+06	-2.08994	14.1483
Wei and Zhang 2019	Saccharomyces cerevisiae	hydroxyurea		0.10705	928420	-2.23446	13.7412
Wei and Zhang 2019	Saccharomyces cerevisiae	hydroxyurea		0.109672	1.93232e+06	-2.21026	14.4742
Wei and Zhang 2019	Saccharomyces cerevisiae	hydroxyurea		0.126842	1.68995e+06	-2.06481	14.3402
Wei and Zhang 2019	Saccharomyces cerevisiae	hydroxyurea		0.106217	1.94275e+06	-2.24227	14.4796
Wei and Zhang 2019	Saccharomyces cerevisiae	hydroxyurea		0.140348	944223	-1.96363	13.7581
Wei and Zhang 2019	Saccharomyces cerevisiae	hydroxyurea		0.114799	1.90982e+06	-2.16457	14.4625
Wei and Zhang 2019	Saccharomyces cerevisiae	hydroxyurea		0.125829	1.72355e+06	-2.07283	14.3599
Wei and Zhang 2019	Saccharomyces cerevisiae	hydroxyurea		0.119889	1.42736e+06	-2.12119	14.1713
Wei and Zhang 2019	Saccharomyces cerevisiae	hydroxyurea		0.115119	1.80002e+06	-2.16179	14.4033
Wei and Zhang 2019	Saccharomyces cerevisiae	hydroxyurea		0.101256	1.43392e+06	-2.2901	14.1759
Wei and Zhang 2019	Saccharomyces cerevisiae	hydroxyurea		0.11549	1.9333e+06	-2.15857	14.4747
Wei and Zhang 2019	Saccharomyces cerevisiae	hydroxyurea		0.120942	1.88886e+06	-2.11244	14.4515
Wei and Zhang 2019	Saccharomyces cerevisiae	hydroxyurea		0.112512	1.63811e+06	-2.1847	14.3091
Wei and Zhang 2019	Saccharomyces cerevisiae	hydroxyurea		0.129282	1.30226e+06	-2.04576	14.0796
Wei and Zhang 2019	Saccharomyces cerevisiae	hydroxyurea		0.119618	2.0222e+06	-2.12345	14.5197
Wei and Zhang 2019	Saccharomyces cerevisiae	hydroxyurea		0.118545	1.69873e+06	-2.13247	14.3454
Wei and Zhang 2019	Saccharomyces cerevisiae	hydroxyurea		0.12259	2.18908e+06	-2.09891	14.599
Wei and Zhang 2019	Saccharomyces cerevisiae	hydroxyurea		0.113541	1.8101e+06	-2.17559	14.4089
Wei and Zhang 2019	Saccharomyces cerevisiae	hydroxyurea		0.103499	2.28436e+06	-2.2682	14.6416
Wei and Zhang 2019	Saccharomyces cerevisiae	hydroxyurea		0.105153	1.57818e+06	-2.25234	14.2718
Wei and Zhang 2019	Saccharomyces cerevisiae	hydroxyurea		0.114808	1.72809e+06	-2.16449	14.3625
Wei and Zhang 2019	Saccharomyces cerevisiae	hydroxyurea		0.126577	1.73268e+06	-2.0669	14.3652
Wei and Zhang 2019	Saccharomyces cerevisiae	hydroxyurea		0.119084	1.98521e+06	-2.12793	14.5012
Wei and Zhang 2019	Saccharomyces cerevisiae	hydroxyurea		0.109287	1.66143e+06	-2.21378	14.3232
Wei and Zhang 2019	Saccharomyces cerevisiae	hydroxyurea		0.118783	1.50048e+06	-2.13045	14.2213
Wei and Zhang 2019	Saccharomyces cerevisiae	hydroxyurea		0.11566	1.87325e+06	-2.1571	14.4432
Wei and Zhang 2019	Saccharomyces cerevisiae	hydroxyurea		0.127811	1.00277e+06	-2.0572	13.8183
Wei and Zhang 2019	Saccharomyces cerevisiae	hydroxyurea		0.11417	1.54954e+06	-2.17006	14.2535
Wei and Zhang 2019	Saccharomyces cerevisiae	hydroxyurea		0.108078	1.76148e+06	-2.2249	14.3817
Wei and Zhang 2019	Saccharomyces cerevisiae	hydroxyurea		0.124614	1.94576e+06	-2.08254	14.4812
Wei and Zhang 2019	Saccharomyces cerevisiae	hydroxyurea		0.102321	1.8309e+06	-2.27964	14.4203
Wei and Zhang 2019	Saccharomyces cerevisiae	hydroxyurea		0.108098	1.83988e+06	-2.22472	14.4252
Wei and Zhang 2019	Saccharomyces cerevisiae	hydroxyurea		0.115733	2.0068e+06	-2.15647	14.5121
Wei and Zhang 2019	Saccharomyces cerevisiae	hydroxyurea		0.106258	1.76726e+06	-2.24189	14.3849
Wei and Zhang 2019	Saccharomyces cerevisiae	hydroxyurea		0.120489	1.63132e+06	-2.1162	14.3049
Wei and Zhang 2019	Saccharomyces cerevisiae	hydroxyurea		0.124368	1.59369e+06	-2.08451	14.2816
Wei and Zhang 2019	Saccharomyces cerevisiae	hydroxyurea		0.10637	2.09076e+06	-2.24083	14.553
Wei and Zhang 2019	Saccharomyces cerevisiae	hydroxyurea		0.110917	1.58643e+06	-2.19897	14.277
Wei and Zhang 2019	Saccharomyces cerevisiae	hydroxyurea		0.125697	1.52444e+06	-2.07388	14.2371
Wei and Zhang 2019	Saccharomyces cerevisiae	hydroxyurea		0.117901	1.69859e+06	-2.13791	14.3453
Wei and Zhang 2019	Saccharomyces cerevisiae	hydroxyurea		0.103198	1.51467e+06	-2.27111	14.2307
Wei and Zhang 2019	Saccharomyces cerevisiae	hydroxyurea		0.112855	2.54676e+06	-2.18165	14.7503
Wei and Zhang 2019	Saccharomyces cerevisiae	hydroxyurea		0.106275	1.7646e+06	-2.24173	14.3834
Wei and Zhang 2019	Saccharomyces cerevisiae	hydroxyurea		0.121114	923102	-2.11102	13.7355
Wei and Zhang 2019	Saccharomyces cerevisiae	hydroxyurea		0.106512	1.01197e+06	-2.2395	13.8274
Wei and Zhang 2019	Saccharomyces cerevisiae	hydroxyurea		0.119975	1.9243e+06	-2.12047	14.4701
Wei and Zhang 2019	Saccharomyces cerevisiae	hydroxyurea		0.134194	1.47399e+06	-2.00847	14.2035
Wei and Zhang 2019	Saccharomyces cerevisiae	hydroxyurea		0.112098	1.48365e+06	-2.18838	14.21
Wei and Zhang 2019	Saccharomyces cerevisiae	hydroxyurea		0.125098	1.49781e+06	-2.07865	14.2195
Wei and Zhang 2019	Saccharomyces cerevisiae	hydroxyurea		0.109932	1.59902e+06	-2.20789	14.2849
Wei and Zhang 2019	Saccharomyces cerevisiae	hydroxyurea		0.126696	1.30512e+06	-2.06596	14.0818
Wei and Zhang 2019	Saccharomyces cerevisiae	hydroxyurea		0.121716	1.82214e+06	-2.10606	14.4155
Wei and Zhang 2019	Saccharomyces cerevisiae	hydroxyurea		0.11493	1.03058e+06	-2.16343	13.8456
Wei and Zhang 2019	Saccharomyces cerevisiae	hydroxyurea		0.119694	1.60645e+06	-2.12281	14.2895
Wei and Zhang 2019	Saccharomyces cerevisiae	hydroxyurea		0.132317	1.31766e+06	-2.02255	14.0914
Wei and Zhang 2019	Saccharomyces cerevisiae	hydroxyurea		0.109396	1.75224e+06	-2.21278	14.3764
Wei and Zhang 2019	Saccharomyces cerevisiae	hydroxyurea		0.12142	1.46358e+06	-2.1085	14.1964
Wei and Zhang 2019	Saccharomyces cerevisiae	hydroxyurea		0.114612	1.90371e+06	-2.1662	14.4593
Wei and Zhang 2019	Saccharomyces cerevisiae	hydroxyurea		0.117405	1.53349e+06	-2.14213	14.2431
Wei and Zhang 2019	Saccharomyces cerevisiae	hydroxyurea		0.116209	2.15532e+06	-2.15236	14.5835
Wei and Zhang 2019	Saccharomyces cerevisiae	hydroxyurea		0.116689	1.57034e+06	-2.14825	14.2668
Wei and Zhang 2019	Saccharomyces cerevisiae	hydroxyurea		0.114097	1.01326e+06	-2.17071	13.8287
Wei and Zhang 2019	Saccharomyces cerevisiae	hydroxyurea		0.117231	955293	-2.14361	13.7698
Wei and Zhang 2019	Saccharomyces cerevisiae	hydroxyurea		0.118637	1.17146e+06	-2.13168	13.9738
Wei and Zhang 2019	Saccharomyces cerevisiae	hydroxyurea		0.113434	1.68838e+06	-2.17653	14.3393
Wei and Zhang 2019	Saccharomyces cerevisiae	hydroxyurea		0.12642	1.43448e+06	-2.06814	14.1763
Wei and Zhang 2019	Saccharomyces cerevisiae	hydroxyurea		0.11178	1.41557e+06	-2.19122	14.163
Wei and Zhang 2019	Saccharomyces cerevisiae	hydroxyurea		0.110924	1.85613e+06	-2.19891	14.434
Wei and Zhang 2019	Saccharomyces cerevisiae	hydroxyurea		0.13222	1.66946e+06	-2.02329	14.328
Wei and Zhang 2019	Saccharomyces cerevisiae	hydroxyurea		0.109018	1.55606e+06	-2.21624	14.2577
Wei and Zhang 2019	Saccharomyces cerevisiae	hydroxyurea		0.120097	1.963e+06	-2.11945	14.49
Wei and Zhang 2019	Saccharomyces cerevisiae	hydroxyurea		0.116293	2.28175e+06	-2.15164	14.6405
Wei and Zhang 2019	Saccharomyces cerevisiae	hydroxyurea		0.111195	1.63486e+06	-2.19647	14.3071
Wei and Zhang 2019	Saccharomyces cerevisiae	hydroxyurea		0.116539	1.62941e+06	-2.14953	14.3037
Wei and Zhang 2019	Saccharomyces cerevisiae	hydroxyurea		0.107361	1.95858e+06	-2.23156	14.4877
Wei and Zhang 2019	Saccharomyces cerevisiae	hydroxyurea		0.131327	2.0426e+06	-2.03007	14.5297
Wei and Zhang 2019	Saccharomyces cerevisiae	hydroxyurea		0.133768	1.71221e+06	-2.01165	14.3533
Wei and Zhang 2019	Saccharomyces cerevisiae	hydroxyurea		0.112522	1.42209e+06	-2.18461	14.1676
Wei and Zhang 2019	Saccharomyces cerevisiae	hydroxyurea		0.115461	1.74962e+06	-2.15883	14.3749
Wei and Zhang 2019	Saccharomyces cerevisiae	hydroxyurea		0.115289	1.61146e+06	-2.16031	14.2927
Wei and Zhang 2019	Saccharomyces cerevisiae	hydroxyurea		0.131919	1.73192e+06	-2.02557	14.3647
Wei and Zhang 2019	Saccharomyces cerevisiae	hydroxyurea		0.114974	2.19977e+06	-2.16305	14.6039
Wei and Zhang 2019	Saccharomyces cerevisiae	hydroxyurea		0.111536	1.66561e+06	-2.19341	14.3257
Wei and Zhang 2019	Saccharomyces cerevisiae	hydroxyurea		0.117899	1.69972e+06	-2.13793	14.346
Wei and Zhang 2019	Saccharomyces cerevisiae	hydroxyurea		0.117974	1.99493e+06	-2.13729	14.5061
Wei and Zhang 2019	Saccharomyces cerevisiae	hydroxyurea		0.108584	1.53131e+06	-2.22023	14.2416
Wei and Zhang 2019	Saccharomyces cerevisiae	hydroxyurea		0.134492	1.47347e+06	-2.00625	14.2031
Wei and Zhang 2019	Saccharomyces cerevisiae	hydroxyurea		0.144621	1.98318e+06	-1.93364	14.5002
Wei and Zhang 2019	Saccharomyces cerevisiae	hydroxyurea		0.134455	2.05662e+06	-2.00652	14.5366
Wei and Zhang 2019	Saccharomyces cerevisiae	hydroxyurea		0.169376	815630	-1.77563	13.6117
Wei and Zhang 2019	Saccharomyces cerevisiae	hydroxyurea		0.128415	1.87091e+06	-2.05249	14.4419
Wei and Zhang 2019	Saccharomyces cerevisiae	hydroxyurea		0.139241	1.56713e+06	-1.97155	14.2648
Wei and Zhang 2019	Saccharomyces cerevisiae	hydroxyurea		0.141534	1.46045e+06	-1.95522	14.1943
Wei and Zhang 2019	Saccharomyces cerevisiae	hydroxyurea		0.131209	1.6077e+06	-2.03096	14.2903
Wei and Zhang 2019	Saccharomyces cerevisiae	hydroxyurea		0.120775	1.33168e+06	-2.11382	14.102
Wei and Zhang 2019	Saccharomyces cerevisiae	hydroxyurea		0.131359	2.2144e+06	-2.02982	14.6105
Wei and Zhang 2019	Saccharomyces cerevisiae	hydroxyurea		0.131846	1.71868e+06	-2.02612	14.3571
Wei and Zhang 2019	Saccharomyces cerevisiae	hydroxyurea		0.12572	1.3893e+06	-2.0737	14.1443
Wei and Zhang 2019	Saccharomyces cerevisiae	hydroxyurea		0.154174	1.50843e+06	-1.86967	14.2266
Wei and Zhang 2019	Saccharomyces cerevisiae	hydroxyurea		0.137615	1.85528e+06	-1.98329	14.4335
Wei and Zhang 2019	Saccharomyces cerevisiae	hydroxyurea		0.135414	1.67827e+06	-1.99942	14.3333
Wei and Zhang 2019	Saccharomyces cerevisiae	hydroxyurea		0.139749	2.0965e+06	-1.9679	14.5558
Wei and Zhang 2019	Saccharomyces cerevisiae	hydroxyurea		0.131846	1.44181e+06	-2.02612	14.1814
Wei and Zhang 2019	Saccharomyces cerevisiae	hydroxyurea		0.137781	1.68409e+06	-1.98209	14.3367
Wei and Zhang 2019	Saccharomyces cerevisiae	hydroxyurea		0.133985	1.22451e+06	-2.01003	14.0181
Wei and Zhang 2019	Saccharomyces cerevisiae	hydroxyurea		0.147912	1.31797e+06	-1.91114	14.0916
Wei and Zhang 2019	Saccharomyces cerevisiae	hydroxyurea		0.150165	1.46675e+06	-1.89602	14.1986
Wei and Zhang 2019	Saccharomyces cerevisiae	hydroxyurea		0.136574	1.68074e+06	-1.99089	14.3347
Wei and Zhang 2019	Saccharomyces cerevisiae	hydroxyurea		0.130746	1.35325e+06	-2.0345	14.118
Wei and Zhang 2019	Saccharomyces cerevisiae	hydroxyurea		0.130316	1.09087e+06	-2.03779	13.9025
Wei and Zhang 2019	Saccharomyces cerevisiae	hydroxyurea		0.13357	2.28111e+06	-2.01313	14.6402
Wei and Zhang 2019	Saccharomyces cerevisiae	hydroxyurea		0.151873	705931	-1.88471	13.4673
Wei and Zhang 2019	Saccharomyces cerevisiae	hydroxyurea		0.129832	1.24597e+06	-2.04151	14.0354
Wei and Zhang 2019	Saccharomyces cerevisiae	hydroxyurea		0.135312	1.3399e+06	-2.00017	14.1081
Wei and Zhang 2019	Saccharomyces cerevisiae	hydroxyurea		0.141839	1.69938e+06	-1.95306	14.3458
Wei and Zhang 2019	Saccharomyces cerevisiae	hydroxyurea		0.116493	1.63519e+06	-2.14992	14.3073
Wei and Zhang 2019	Saccharomyces cerevisiae	hydroxyurea		0.121415	1.4558e+06	-2.10854	14.1911
Wei and Zhang 2019	Saccharomyces cerevisiae	hydroxyurea		0.131715	1.5174e+06	-2.02711	14.2325
Wei and Zhang 2019	Saccharomyces cerevisiae	hydroxyurea		0.131146	1.37338e+06	-2.03144	14.1328
Wei and Zhang 2019	Saccharomyces cerevisiae	hydroxyurea		0.142892	1.42158e+06	-1.94567	14.1673
Wei and Zhang 2019	Saccharomyces cerevisiae	hydroxyurea		0.141954	1.71381e+06	-1.95226	14.3542
Wei and Zhang 2019	Saccharomyces cerevisiae	hydroxyurea		0.113389	2.67527e+06	-2.17693	14.7996
Wei and Zhang 2019	Saccharomyces cerevisiae	hydroxyurea		0.142792	1.21637e+06	-1.94637	14.0114
Wei and Zhang 2019	Saccharomyces cerevisiae	hydroxyurea		0.142688	1.43972e+06	-1.9471	14.18
Wei and Zhang 2019	Saccharomyces cerevisiae	hydroxyurea		0.149682	1.61043e+06	-1.89924	14.292
Wei and Zhang 2019	Saccharomyces cerevisiae	hydroxyurea		0.11757	1.2861e+06	-2.14072	14.0671
Wei and Zhang 2019	Saccharomyces cerevisiae	hydroxyurea		0.124232	2.40269e+06	-2.0856	14.6921
Wei and Zhang 2019	Saccharomyces cerevisiae	hydroxyurea		0.129066	1.4169e+06	-2.04743	14.164
Wei and Zhang 2019	Saccharomyces cerevisiae	hydroxyurea		0.142019	911941	-1.9518	13.7233
Wei and Zhang 2019	Saccharomyces cerevisiae	hydroxyurea		0.131468	948848	-2.02899	13.763
Wei and Zhang 2019	Saccharomyces cerevisiae	hydroxyurea		0.129858	1.83798e+06	-2.04131	14.4242
Wei and Zhang 2019	Saccharomyces cerevisiae	hydroxyurea		0.160425	1.61712e+06	-1.82993	14.2962
Wei and Zhang 2019	Saccharomyces cerevisiae	hydroxyurea		0.125343	1.73154e+06	-2.0767	14.3645
Wei and Zhang 2019	Saccharomyces cerevisiae	hydroxyurea		0.138242	1.75438e+06	-1.97875	14.3776
Wei and Zhang 2019	Saccharomyces cerevisiae	hydroxyurea		0.131385	1.44499e+06	-2.02962	14.1836
Wei and Zhang 2019	Saccharomyces cerevisiae	hydroxyurea		0.154812	1.06313e+06	-1.86554	13.8767
Wei and Zhang 2019	Saccharomyces cerevisiae	hydroxyurea		0.149149	1.36344e+06	-1.90281	14.1255
Wei and Zhang 2019	Saccharomyces cerevisiae	hydroxyurea		0.135456	1.12272e+06	-1.99911	13.9313
Wei and Zhang 2019	Saccharomyces cerevisiae	hydroxyurea		0.152156	1.56118e+06	-1.88285	14.261
Wei and Zhang 2019	Saccharomyces cerevisiae	hydroxyurea		0.155005	1.46738e+06	-1.8643	14.199
Wei and Zhang 2019	Saccharomyces cerevisiae	hydroxyurea		0.123928	1.62953e+06	-2.08805	14.3038
Wei and Zhang 2019	Saccharomyces cerevisiae	hydroxyurea		0.14235	1.32648e+06	-1.94947	14.098
Wei and Zhang 2019	Saccharomyces cerevisiae	hydroxyurea		0.130483	1.57403e+06	-2.03651	14.2691
Wei and Zhang 2019	Saccharomyces cerevisiae	hydroxyurea		0.132165	1.4378e+06	-2.0237	14.1786
Wei and Zhang 2019	Saccharomyces cerevisiae	hydroxyurea		0.134255	1.63545e+06	-2.00801	14.3074
Wei and Zhang 2019	Saccharomyces cerevisiae	hydroxyurea		0.138492	1.56717e+06	-1.97694	14.2648
Wei and Zhang 2019	Saccharomyces cerevisiae	hydroxyurea		0.153464	923809	-1.87429	13.7363
Wei and Zhang 2019	Saccharomyces cerevisiae	hydroxyurea		0.143232	816436	-1.94329	13.6127
Wei and Zhang 2019	Saccharomyces cerevisiae	hydroxyurea		0.140019	1.21893e+06	-1.96597	14.0135
Wei and Zhang 2019	Saccharomyces cerevisiae	hydroxyurea		0.126757	1.4292e+06	-2.06548	14.1726
Wei and Zhang 2019	Saccharomyces cerevisiae	hydroxyurea		0.144773	1.15715e+06	-1.93259	13.9615
Wei and Zhang 2019	Saccharomyces cerevisiae	hydroxyurea		0.127237	1.21439e+06	-2.0617	14.0097
Wei and Zhang 2019	Saccharomyces cerevisiae	hydroxyurea		0.135545	1.22446e+06	-1.99846	14.018
Wei and Zhang 2019	Saccharomyces cerevisiae	hydroxyurea		0.14947	1.30256e+06	-1.90066	14.0798
Wei and Zhang 2019	Saccharomyces cerevisiae	hydroxyurea		0.122653	1.47441e+06	-2.09839	14.2038
Wei and Zhang 2019	Saccharomyces cerevisiae	hydroxyurea		0.132848	1.69919e+06	-2.01855	14.3457
Wei and Zhang 2019	Saccharomyces cerevisiae	hydroxyurea		0.136074	1.918e+06	-1.99456	14.4668
Wei and Zhang 2019	Saccharomyces cerevisiae	hydroxyurea		0.124981	1.53073e+06	-2.07959	14.2413
Wei and Zhang 2019	Saccharomyces cerevisiae	hydroxyurea		0.134439	2.00967e+06	-2.00665	14.5135
Wei and Zhang 2019	Saccharomyces cerevisiae	hydroxyurea		0.124928	1.42232e+06	-2.08002	14.1678
Wei and Zhang 2019	Saccharomyces cerevisiae	hydroxyurea		0.145448	1.90404e+06	-1.92794	14.4595
Wei and Zhang 2019	Saccharomyces cerevisiae	hydroxyurea		0.149041	1.54585e+06	-1.90353	14.2511
Wei and Zhang 2019	Saccharomyces cerevisiae	hydroxyurea		0.139022	1.08746e+06	-1.97312	13.8994
Wei and Zhang 2019	Saccharomyces cerevisiae	hydroxyurea		0.137824	1.75368e+06	-1.98178	14.3772
Wei and Zhang 2019	Saccharomyces cerevisiae	hydroxyurea		0.137397	1.3291e+06	-1.98488	14.1
Wei and Zhang 2019	Saccharomyces cerevisiae	hydroxyurea		0.150539	1.5289e+06	-1.89353	14.2401
Wei and Zhang 2019	Saccharomyces cerevisiae	hydroxyurea		0.132905	2.11156e+06	-2.01812	14.5629
Wei and Zhang 2019	Saccharomyces cerevisiae	hydroxyurea		0.119926	1.73794e+06	-2.12088	14.3682
Wei and Zhang 2019	Saccharomyces cerevisiae	hydroxyurea		0.126996	1.5843e+06	-2.0636	14.2757
Wei and Zhang 2019	Saccharomyces cerevisiae	hydroxyurea		0.135319	1.66634e+06	-2.00012	14.3261
Wei and Zhang 2019	Saccharomyces cerevisiae	hydroxyurea		0.134703	1.23737e+06	-2.00468	14.0285
Wei and Zhang 2019	Saccharomyces cerevisiae	hydroxyurea		0.132229	1.38953e+06	-2.02322	14.1445
Wei and Zhang 2019	Saccharomyces cerevisiae	hydroxyurea		0.132296	1.07198e+06	-2.02271	13.885
Wei and Zhang 2019	Saccharomyces cerevisiae	hydroxyurea		0.129859	1.34355e+06	-2.04131	14.1108
Wei and Zhang 2019	Saccharomyces cerevisiae	hydroxyurea		0.155927	841500	-1.85837	13.6429
Wei and Zhang 2019	Saccharomyces cerevisiae	hydroxyurea		0.123474	1.35687e+06	-2.09172	14.1207
Wei and Zhang 2019	Saccharomyces cerevisiae	hydroxyurea		0.134782	1.1945e+06	-2.0041	13.9932
Wei and Zhang 2019	Saccharomyces cerevisiae	hydroxyurea		0.135693	877208	-1.99736	13.6845
Wei and Zhang 2019	Saccharomyces cerevisiae	hydroxyurea		0.124932	1.47785e+06	-2.07999	14.2061
Wei and Zhang 2019	Saccharomyces cerevisiae	hydroxyurea		0.116921	1.29476e+06	-2.14626	14.0738
Wei and Zhang 2019	Saccharomyces cerevisiae	hydroxyurea		0.12031	1.57559e+06	-2.11768	14.2701
Wei and Zhang 2019	Saccharomyces cerevisiae	hydroxyurea		0.127919	1.43771e+06	-2.05636	14.1786
Wei and Zhang 2019	Saccharomyces cerevisiae	hydroxyurea		0.121513	1.31248e+06	-2.10773	14.0874
Wei and Zhang 2019	Saccharomyces cerevisiae	hydroxyurea		0.141959	760834	-1.95222	13.5422
Wei and Zhang 2019	Saccharomyces cerevisiae	hydroxyurea		0.131207	1.47422e+06	-2.03098	14.2036
Wei and Zhang 2019	Saccharomyces cerevisiae	hydroxyurea		0.129836	1.21042e+06	-2.04148	14.0065
Wei and Zhang 2019	Saccharomyces cerevisiae	hydroxyurea		0.13473	1.63005e+06	-2.00448	14.3041
Wei and Zhang 2019	Saccharomyces cerevisiae	hydroxyurea		0.128809	1.14463e+06	-2.04943	13.9506
Wei and Zhang 2019	Saccharomyces cerevisiae	hydroxyurea		0.118664	1.32109e+06	-2.13146	14.094
Wei and Zhang 2019	Saccharomyces cerevisiae	hydroxyurea		0.121215	1.06446e+06	-2.11019	13.878
Wei and Zhang 2019	Saccharomyces cerevisiae	hydroxyurea		0.140859	1.17129e+06	-1.96	13.9736
Wei and Zhang 2019	Saccharomyces cerevisiae	hydroxyurea		0.139918	1.10944e+06	-1.9667	13.9194
Wei and Zhang 2019	Saccharomyces cerevisiae	hydroxyurea		0.12894	1.25574e+06	-2.04841	14.0432
Wei and Zhang 2019	Saccharomyces cerevisiae	hydroxyurea		0.127717	1.20873e+06	-2.05794	14.0051
Wei and Zhang 2019	Saccharomyces cerevisiae	hydroxyurea		0.123031	1.14236e+06	-2.09532	13.9486
Wei and Zhang 2019	Saccharomyces cerevisiae	hydroxyurea		0.126193	1.49243e+06	-2.06994	14.2159
Wei and Zhang 2019	Saccharomyces cerevisiae	hydroxyurea		0.136122	775047	-1.9942	13.5607
Wei and Zhang 2019	Saccharomyces cerevisiae	hydroxyurea		0.117625	906628	-2.14025	13.7175
Wei and Zhang 2019	Saccharomyces cerevisiae	hydroxyurea		0.130495	1.00763e+06	-2.03642	13.8231
Wei and Zhang 2019	Saccharomyces cerevisiae	hydroxyurea		0.132635	1.07233e+06	-2.02015	13.8853
Wei and Zhang 2019	Saccharomyces cerevisiae	hydroxyurea		0.110019	1.82522e+06	-2.2071	14.4172
Wei and Zhang 2019	Saccharomyces cerevisiae	hydroxyurea		0.116496	1.41111e+06	-2.1499	14.1599
Wei and Zhang 2019	Saccharomyces cerevisiae	hydroxyurea		0.12319	1.39606e+06	-2.09402	14.1492
Wei and Zhang 2019	Saccharomyces cerevisiae	hydroxyurea		0.124182	1.19329e+06	-2.08601	13.9922
Wei and Zhang 2019	Saccharomyces cerevisiae	hydroxyurea		0.132208	1.10653e+06	-2.02338	13.9167
Wei and Zhang 2019	Saccharomyces cerevisiae	hydroxyurea		0.135988	847935	-1.99519	13.6506
Wei and Zhang 2019	Saccharomyces cerevisiae	hydroxyurea		0.110566	1.63837e+06	-2.20214	14.3092
Wei and Zhang 2019	Saccharomyces cerevisiae	hydroxyurea		0.121088	992446	-2.11124	13.8079
Wei and Zhang 2019	Saccharomyces cerevisiae	hydroxyurea		0.130566	1.24419e+06	-2.03588	14.034
Wei and Zhang 2019	Saccharomyces cerevisiae	hydroxyurea		0.138168	1.02966e+06	-1.97929	13.8447
Wei and Zhang 2019	Saccharomyces cerevisiae	hydroxyurea		0.118621	1.19098e+06	-2.13182	13.9903
Wei and Zhang 2019	Saccharomyces cerevisiae	hydroxyurea		0.129582	1.7433e+06	-2.04344	14.3713
Wei and Zhang 2019	Saccharomyces cerevisiae	hydroxyurea		0.122508	1.23898e+06	-2.09958	14.0298
Wei and Zhang 2019	Saccharomyces cerevisiae	hydroxyurea		0.136056	772123	-1.99469	13.5569
Wei and Zhang 2019	Saccharomyces cerevisiae	hydroxyurea		0.130038	896944	-2.03993	13.7067
Wei and Zhang 2019	Saccharomyces cerevisiae	hydroxyurea		0.121791	1.2476e+06	-2.10545	14.0367
Wei and Zhang 2019	Saccharomyces cerevisiae	hydroxyurea		0.149648	809292	-1.89947	13.6039
Wei and Zhang 2019	Saccharomyces cerevisiae	hydroxyurea		0.123208	1.10372e+06	-2.09388	13.9142
Wei and Zhang 2019	Saccharomyces cerevisiae	hydroxyurea		0.129192	1.07428e+06	-2.04646	13.8872
Wei and Zhang 2019	Saccharomyces cerevisiae	hydroxyurea		0.126002	1.19117e+06	-2.07145	13.9904
Wei and Zhang 2019	Saccharomyces cerevisiae	hydroxyurea		0.14613	999759	-1.92326	13.8153
Wei and Zhang 2019	Saccharomyces cerevisiae	hydroxyurea		0.138036	1.44348e+06	-1.98024	14.1826
Wei and Zhang 2019	Saccharomyces cerevisiae	hydroxyurea		0.128023	855106	-2.05555	13.659
Wei and Zhang 2019	Saccharomyces cerevisiae	hydroxyurea		0.132278	1.0893e+06	-2.02285	13.901
Wei and Zhang 2019	Saccharomyces cerevisiae	hydroxyurea		0.144277	800463	-1.93602	13.5929
Wei and Zhang 2019	Saccharomyces cerevisiae	hydroxyurea		0.117087	1.18113e+06	-2.14484	13.982
Wei and Zhang 2019	Saccharomyces cerevisiae	hydroxyurea		0.134813	1.07317e+06	-2.00387	13.8861
Wei and Zhang 2019	Saccharomyces cerevisiae	hydroxyurea		0.125317	1.30722e+06	-2.07691	14.0834
Wei and Zhang 2019	Saccharomyces cerevisiae	hydroxyurea		0.125515	1.2263e+06	-2.07533	14.0195
Wei and Zhang 2019	Saccharomyces cerevisiae	hydroxyurea		0.125842	1.35431e+06	-2.07273	14.1188
Wei and Zhang 2019	Saccharomyces cerevisiae	hydroxyurea		0.125597	1.16242e+06	-2.07467	13.966
Wei and Zhang 2019	Saccharomyces cerevisiae	hydroxyurea		0.13512	794554	-2.00159	13.5855
Wei and Zhang 2019	Saccharomyces cerevisiae	hydroxyurea		0.146419	770184	-1.92129	13.5544
Wei and Zhang 2019	Saccharomyces cerevisiae	hydroxyurea		0.130082	889764	-2.03959	13.6987
Wei and Zhang 2019	Saccharomyces cerevisiae	hydroxyurea		0.123218	1.02541e+06	-2.0938	13.8406
Wei and Zhang 2019	Saccharomyces cerevisiae	hydroxyurea		0.144426	937385	-1.93499	13.7508
Wei and Zhang 2019	Saccharomyces cerevisiae	hydroxyurea		0.12391	1.1553e+06	-2.0882	13.9599
Wei and Zhang 2019	Saccharomyces cerevisiae	hydroxyurea		0.125613	1.30047e+06	-2.07455	14.0782
Wei and Zhang 2019	Saccharomyces cerevisiae	hydroxyurea		0.144398	1.02769e+06	-1.93518	13.8428
Wei and Zhang 2019	Saccharomyces cerevisiae	hydroxyurea		0.120377	1.50059e+06	-2.11712	14.2214
Wei and Zhang 2019	Saccharomyces cerevisiae	hydroxyurea		0.131352	1.53721e+06	-2.02988	14.2455
Wei and Zhang 2019	Saccharomyces cerevisiae	hydroxyurea		0.135043	1.51759e+06	-2.00216	14.2326
Wei and Zhang 2019	Saccharomyces cerevisiae	hydroxyurea		0.121272	1.12681e+06	-2.10972	13.9349
Wei and Zhang 2019	Saccharomyces cerevisiae	hydroxyurea		0.127647	1.15947e+06	-2.05849	13.9635
Wei and Zhang 2019	Saccharomyces cerevisiae	hydroxyurea		0.123176	1.39643e+06	-2.09414	14.1494
Wei and Zhang 2019	Saccharomyces cerevisiae	hydroxyurea		0.142051	1.28117e+06	-1.95157	14.0633
Wei and Zhang 2019	Saccharomyces cerevisiae	hydroxyurea		0.142867	1.27304e+06	-1.94584	14.0569
Wei and Zhang 2019	Saccharomyces cerevisiae	hydroxyurea		0.132575	1.16294e+06	-2.02061	13.9665
Wei and Zhang 2019	Saccharomyces cerevisiae	hydroxyurea		0.138452	1.12206e+06	-1.97723	13.9307
Wei and Zhang 2019	Saccharomyces cerevisiae	hydroxyurea		0.13404	1.34733e+06	-2.00961	14.1136
Wei and Zhang 2019	Saccharomyces cerevisiae	hydroxyurea		0.1407	1.49008e+06	-1.96113	14.2143
Wei and Zhang 2019	Saccharomyces cerevisiae	hydroxyurea		0.133684	1.54031e+06	-2.01227	14.2475
Wei and Zhang 2019	Saccharomyces cerevisiae	hydroxyurea		0.123129	1.35461e+06	-2.09452	14.119
Wei and Zhang 2019	Saccharomyces cerevisiae	hydroxyurea		0.130407	1.29382e+06	-2.03709	14.0731
Wei and Zhang 2019	Saccharomyces cerevisiae	hydroxyurea		0.134771	1.23325e+06	-2.00418	14.0252
Wei and Zhang 2019	Saccharomyces cerevisiae	hydroxyurea		0.126782	951553	-2.06528	13.7659
Wei and Zhang 2019	Saccharomyces cerevisiae	hydroxyurea		0.110329	2.05306e+06	-2.20429	14.5348
Wei and Zhang 2019	Saccharomyces cerevisiae	hydroxyurea		0.12589	1.36982e+06	-2.07235	14.1302
Wei and Zhang 2019	Saccharomyces cerevisiae	hydroxyurea		0.114838	2.07847e+06	-2.16423	14.5471
Wei and Zhang 2019	Saccharomyces cerevisiae	hydroxyurea		0.139915	1.2114e+06	-1.96672	14.0073
Wei and Zhang 2019	Saccharomyces cerevisiae	hydroxyurea		0.116163	1.87973e+06	-2.15276	14.4466
Wei and Zhang 2019	Saccharomyces cerevisiae	hydroxyurea		0.12405	1.72199e+06	-2.08707	14.359
Wei and Zhang 2019	Saccharomyces cerevisiae	hydroxyurea		0.12184	1.28458e+06	-2.10505	14.0659
Wei and Zhang 2019	Saccharomyces cerevisiae	hydroxyurea		0.112181	1.97345e+06	-2.18764	14.4953
Wei and Zhang 2019	Saccharomyces cerevisiae	hydroxyurea		0.106744	1.78926e+06	-2.23732	14.3973
Wei and Zhang 2019	Saccharomyces cerevisiae	hydroxyurea		0.112769	1.96399e+06	-2.18242	14.4905
Wei and Zhang 2019	Saccharomyces cerevisiae	hydroxyurea		0.117892	1.78768e+06	-2.13799	14.3964
Wei and Zhang 2019	Saccharomyces cerevisiae	hydroxyurea		0.112688	1.50282e+06	-2.18313	14.2229
Wei and Zhang 2019	Saccharomyces cerevisiae	hydroxyurea		0.136036	1.09856e+06	-1.99484	13.9095
Wei and Zhang 2019	Saccharomyces cerevisiae	hydroxyurea		0.113814	1.95833e+06	-2.17319	14.4876
Wei and Zhang 2019	Saccharomyces cerevisiae	hydroxyurea		0.119857	1.66839e+06	-2.12145	14.3274
Wei and Zhang 2019	Saccharomyces cerevisiae	hydroxyurea		0.120954	2.11736e+06	-2.11235	14.5657
Wei and Zhang 2019	Saccharomyces cerevisiae	hydroxyurea		0.113858	1.78733e+06	-2.17281	14.3962
Wei and Zhang 2019	Saccharomyces cerevisiae	hydroxyurea		0.112311	1.85452e+06	-2.18648	14.4331
Wei and Zhang 2019	Saccharomyces cerevisiae	hydroxyurea		0.111464	1.53101e+06	-2.19405	14.2414
Wei and Zhang 2019	Saccharomyces cerevisiae	hydroxyurea		0.113207	1.89559e+06	-2.17854	14.455
Wei and Zhang 2019	Saccharomyces cerevisiae	hydroxyurea		0.128324	1.59438e+06	-2.0532	14.282
Wei and Zhang 2019	Saccharomyces cerevisiae	hydroxyurea		0.117675	1.83613e+06	-2.13983	14.4232
Wei and Zhang 2019	Saccharomyces cerevisiae	hydroxyurea		0.106863	1.7646e+06	-2.23621	14.3834
Wei and Zhang 2019	Saccharomyces cerevisiae	hydroxyurea		0.119406	1.40113e+06	-2.12523	14.1528
Wei and Zhang 2019	Saccharomyces cerevisiae	hydroxyurea		0.114869	1.97665e+06	-2.16396	14.4969
Wei and Zhang 2019	Saccharomyces cerevisiae	hydroxyurea		0.129246	1.16051e+06	-2.04603	13.9644
Wei and Zhang 2019	Saccharomyces cerevisiae	hydroxyurea		0.116262	1.43026e+06	-2.15191	14.1734
Wei and Zhang 2019	Saccharomyces cerevisiae	hydroxyurea		0.110001	1.83119e+06	-2.20727	14.4205
Wei and Zhang 2019	Saccharomyces cerevisiae	hydroxyurea		0.122786	1.57727e+06	-2.09731	14.2712
Wei and Zhang 2019	Saccharomyces cerevisiae	hydroxyurea		0.104605	2.17388e+06	-2.25756	14.592
Wei and Zhang 2019	Saccharomyces cerevisiae	hydroxyurea		0.107047	1.81627e+06	-2.23449	14.4123
Wei and Zhang 2019	Saccharomyces cerevisiae	hydroxyurea		0.113981	1.83643e+06	-2.17173	14.4233
Wei and Zhang 2019	Saccharomyces cerevisiae	hydroxyurea		0.107221	1.89452e+06	-2.23286	14.4545
Wei and Zhang 2019	Saccharomyces cerevisiae	hydroxyurea		0.122855	1.52643e+06	-2.09675	14.2384
Wei and Zhang 2019	Saccharomyces cerevisiae	hydroxyurea		0.126334	1.33417e+06	-2.06883	14.1038
Wei and Zhang 2019	Saccharomyces cerevisiae	hydroxyurea		0.105722	2.08722e+06	-2.24694	14.5513
Wei and Zhang 2019	Saccharomyces cerevisiae	hydroxyurea		0.119551	1.26789e+06	-2.12401	14.0529
Wei and Zhang 2019	Saccharomyces cerevisiae	hydroxyurea		0.123908	1.54068e+06	-2.08822	14.2477
Wei and Zhang 2019	Saccharomyces cerevisiae	hydroxyurea		0.122759	1.52276e+06	-2.09753	14.236
Wei and Zhang 2019	Saccharomyces cerevisiae	hydroxyurea		0.10316	1.87797e+06	-2.27147	14.4457
Wei and Zhang 2019	Saccharomyces cerevisiae	hydroxyurea		0.112796	2.17044e+06	-2.18217	14.5904
Wei and Zhang 2019	Saccharomyces cerevisiae	hydroxyurea		0.108859	1.64519e+06	-2.2177	14.3134
Wei and Zhang 2019	Saccharomyces cerevisiae	hydroxyurea		0.125228	1.03362e+06	-2.07762	13.8486
Wei and Zhang 2019	Saccharomyces cerevisiae	hydroxyurea		0.117361	1.24371e+06	-2.1425	14.0336
Wei and Zhang 2019	Saccharomyces cerevisiae	hydroxyurea		0.108448	1.89217e+06	-2.22148	14.4532
Wei and Zhang 2019	Saccharomyces cerevisiae	hydroxyurea		0.138919	1.31833e+06	-1.97386	14.0919
Wei and Zhang 2019	Saccharomyces cerevisiae	hydroxyurea		0.111862	1.61788e+06	-2.19049	14.2966
Wei and Zhang 2019	Saccharomyces cerevisiae	hydroxyurea		0.11699	1.57654e+06	-2.14567	14.2707
Wei and Zhang 2019	Saccharomyces cerevisiae	hydroxyurea		0.111273	1.65481e+06	-2.19577	14.3192
Wei and Zhang 2019	Saccharomyces cerevisiae	hydroxyurea		0.130879	1.36615e+06	-2.03348	14.1275
Wei and Zhang 2019	Saccharomyces cerevisiae	hydroxyurea		0.118913	1.87992e+06	-2.12937	14.4467
Wei and Zhang 2019	Saccharomyces cerevisiae	hydroxyurea		0.114518	1.36777e+06	-2.16703	14.1287
Wei and Zhang 2019	Saccharomyces cerevisiae	hydroxyurea		0.124441	1.75319e+06	-2.08392	14.3769
Wei and Zhang 2019	Saccharomyces cerevisiae	hydroxyurea		0.138365	1.18716e+06	-1.97786	13.9871
Wei and Zhang 2019	Saccharomyces cerevisiae	hydroxyurea		0.108256	1.84927e+06	-2.22326	14.4303
Wei and Zhang 2019	Saccharomyces cerevisiae	hydroxyurea		0.123457	1.48226e+06	-2.09186	14.2091
Wei and Zhang 2019	Saccharomyces cerevisiae	hydroxyurea		0.112863	1.85209e+06	-2.18158	14.4318
Wei and Zhang 2019	Saccharomyces cerevisiae	hydroxyurea		0.119312	1.62549e+06	-2.12601	14.3013
Wei and Zhang 2019	Saccharomyces cerevisiae	hydroxyurea		0.111793	2.06703e+06	-2.1911	14.5416
Wei and Zhang 2019	Saccharomyces cerevisiae	hydroxyurea		0.115812	1.58754e+06	-2.15579	14.2777
Wei and Zhang 2019	Saccharomyces cerevisiae	hydroxyurea		0.122512	1.48796e+06	-2.09954	14.2129
Wei and Zhang 2019	Saccharomyces cerevisiae	hydroxyurea		0.120905	1.08337e+06	-2.11275	13.8956
Wei and Zhang 2019	Saccharomyces cerevisiae	hydroxyurea		0.120994	1.53427e+06	-2.11202	14.2436
Wei and Zhang 2019	Saccharomyces cerevisiae	hydroxyurea		0.113022	1.83496e+06	-2.18018	14.4225
Wei and Zhang 2019	Saccharomyces cerevisiae	hydroxyurea		0.127238	1.35048e+06	-2.0617	14.116
Wei and Zhang 2019	Saccharomyces cerevisiae	hydroxyurea		0.111639	1.44679e+06	-2.19248	14.1849
Wei and Zhang 2019	Saccharomyces cerevisiae	hydroxyurea		0.108787	1.95457e+06	-2.21837	14.4857
Wei and Zhang 2019	Saccharomyces cerevisiae	hydroxyurea		0.123193	1.58128e+06	-2.09401	14.2737
Wei and Zhang 2019	Saccharomyces cerevisiae	hydroxyurea		0.111944	1.84036e+06	-2.18975	14.4255
Wei and Zhang 2019	Saccharomyces cerevisiae	hydroxyurea		0.11832	2.05625e+06	-2.13436	14.5364
Wei and Zhang 2019	Saccharomyces cerevisiae	hydroxyurea		0.112287	2.21482e+06	-2.1867	14.6107
Wei and Zhang 2019	Saccharomyces cerevisiae	hydroxyurea		0.107475	1.37699e+06	-2.2305	14.1354
Wei and Zhang 2019	Saccharomyces cerevisiae	hydroxyurea		0.117238	1.38909e+06	-2.14355	14.1442
Wei and Zhang 2019	Saccharomyces cerevisiae	hydroxyurea		0.107361	1.93348e+06	-2.23156	14.4748
Wei and Zhang 2019	Saccharomyces cerevisiae	hydroxyurea		0.125949	1.87405e+06	-2.07188	14.4436
Wei and Zhang 2019	Saccharomyces cerevisiae	hydroxyurea		0.119624	1.72342e+06	-2.1234	14.3598
Wei and Zhang 2019	Saccharomyces cerevisiae	hydroxyurea		0.11885	1.54927e+06	-2.12989	14.2533
Wei and Zhang 2019	Saccharomyces cerevisiae	hydroxyurea		0.117787	1.84779e+06	-2.13888	14.4295
Wei and Zhang 2019	Saccharomyces cerevisiae	hydroxyurea		0.116576	1.84781e+06	-2.14921	14.4295
Wei and Zhang 2019	Saccharomyces cerevisiae	hydroxyurea		0.118203	1.86748e+06	-2.13535	14.4401
Wei and Zhang 2019	Saccharomyces cerevisiae	hydroxyurea		0.120243	2.10488e+06	-2.11824	14.5598
Wei and Zhang 2019	Saccharomyces cerevisiae	hydroxyurea		0.11338	1.779e+06	-2.17701	14.3916
Wei and Zhang 2019	Saccharomyces cerevisiae	hydroxyurea		0.109492	1.914e+06	-2.21191	14.4647
Wei and Zhang 2019	Saccharomyces cerevisiae	hydroxyurea		0.114942	1.76146e+06	-2.16333	14.3817
Wei and Zhang 2019	Saccharomyces cerevisiae	hydroxyurea		0.109504	1.42725e+06	-2.21179	14.1713
Wei and Zhang 2019	Saccharomyces cerevisiae	hydroxyurea		0.131197	1.65667e+06	-2.03105	14.3203
Wei and Zhang 2019	Saccharomyces cerevisiae	hydroxyurea		0.145003	1.40321e+06	-1.931	14.1543
Wei and Zhang 2019	Saccharomyces cerevisiae	hydroxyurea		0.130561	1.68608e+06	-2.03592	14.3379
Wei and Zhang 2019	Saccharomyces cerevisiae	hydroxyurea		0.169689	935288	-1.77379	13.7486
Wei and Zhang 2019	Saccharomyces cerevisiae	hydroxyurea		0.132136	1.60225e+06	-2.02392	14.2869
Wei and Zhang 2019	Saccharomyces cerevisiae	hydroxyurea		0.143998	1.60646e+06	-1.93796	14.2895
Wei and Zhang 2019	Saccharomyces cerevisiae	hydroxyurea		0.143383	1.21618e+06	-1.94224	14.0112
Wei and Zhang 2019	Saccharomyces cerevisiae	hydroxyurea		0.133721	1.65465e+06	-2.012	14.3191
Wei and Zhang 2019	Saccharomyces cerevisiae	hydroxyurea		0.121655	1.64259e+06	-2.10657	14.3118
Wei and Zhang 2019	Saccharomyces cerevisiae	hydroxyurea		0.134754	1.69087e+06	-2.0043	14.3408
Wei and Zhang 2019	Saccharomyces cerevisiae	hydroxyurea		0.138749	1.44396e+06	-1.97509	14.1829
Wei and Zhang 2019	Saccharomyces cerevisiae	hydroxyurea		0.134252	1.38255e+06	-2.00804	14.1394
Wei and Zhang 2019	Saccharomyces cerevisiae	hydroxyurea		0.156512	985131	-1.85462	13.8005
Wei and Zhang 2019	Saccharomyces cerevisiae	hydroxyurea		0.13829	1.72893e+06	-1.9784	14.363
Wei and Zhang 2019	Saccharomyces cerevisiae	hydroxyurea		0.14822	1.46558e+06	-1.90906	14.1978
Wei and Zhang 2019	Saccharomyces cerevisiae	hydroxyurea		0.149586	1.87354e+06	-1.89988	14.4433
Wei and Zhang 2019	Saccharomyces cerevisiae	hydroxyurea		0.138798	1.40591e+06	-1.97474	14.1562
Wei and Zhang 2019	Saccharomyces cerevisiae	hydroxyurea		0.125376	1.71216e+06	-2.07644	14.3533
Wei and Zhang 2019	Saccharomyces cerevisiae	hydroxyurea		0.13534	1.4e+06	-1.99997	14.152
Wei and Zhang 2019	Saccharomyces cerevisiae	hydroxyurea		0.142316	1.46018e+06	-1.9497	14.1941
Wei and Zhang 2019	Saccharomyces cerevisiae	hydroxyurea		0.155802	1.37393e+06	-1.85917	14.1332
Wei and Zhang 2019	Saccharomyces cerevisiae	hydroxyurea		0.141993	1.57292e+06	-1.95198	14.2684
Wei and Zhang 2019	Saccharomyces cerevisiae	hydroxyurea		0.13257	1.46066e+06	-2.02064	14.1944
Wei and Zhang 2019	Saccharomyces cerevisiae	hydroxyurea		0.131896	1.33292e+06	-2.02574	14.1029
Wei and Zhang 2019	Saccharomyces cerevisiae	hydroxyurea		0.141829	1.59534e+06	-1.95313	14.2826
Wei and Zhang 2019	Saccharomyces cerevisiae	hydroxyurea		0.147032	953895	-1.9171	13.7683
Wei and Zhang 2019	Saccharomyces cerevisiae	hydroxyurea		0.130968	1.18324e+06	-2.0328	13.9838
Wei and Zhang 2019	Saccharomyces cerevisiae	hydroxyurea		0.127501	1.45378e+06	-2.05963	14.1897
Wei and Zhang 2019	Saccharomyces cerevisiae	hydroxyurea		0.152317	1.22418e+06	-1.88179	14.0178
Wei and Zhang 2019	Saccharomyces cerevisiae	hydroxyurea		0.11692	1.92025e+06	-2.14626	14.468
Wei and Zhang 2019	Saccharomyces cerevisiae	hydroxyurea		0.123643	1.74499e+06	-2.09035	14.3723
Wei and Zhang 2019	Saccharomyces cerevisiae	hydroxyurea		0.126216	1.4991e+06	-2.06976	14.2204
Wei and Zhang 2019	Saccharomyces cerevisiae	hydroxyurea		0.129735	1.43005e+06	-2.04226	14.1732
Wei and Zhang 2019	Saccharomyces cerevisiae	hydroxyurea		0.150878	1.05917e+06	-1.89129	13.873
Wei and Zhang 2019	Saccharomyces cerevisiae	hydroxyurea		0.141726	1.09161e+06	-1.95386	13.9032
Wei and Zhang 2019	Saccharomyces cerevisiae	hydroxyurea		0.117823	1.9135e+06	-2.13858	14.4644
Wei and Zhang 2019	Saccharomyces cerevisiae	hydroxyurea		0.133186	1.11682e+06	-2.01601	13.926
Wei and Zhang 2019	Saccharomyces cerevisiae	hydroxyurea		0.148653	1.29574e+06	-1.90614	14.0746
Wei and Zhang 2019	Saccharomyces cerevisiae	hydroxyurea		0.143691	1.22282e+06	-1.94009	14.0167
Wei and Zhang 2019	Saccharomyces cerevisiae	hydroxyurea		0.125814	1.44231e+06	-2.07295	14.1818
Wei and Zhang 2019	Saccharomyces cerevisiae	hydroxyurea		0.12709	1.78574e+06	-2.06286	14.3953
Wei and Zhang 2019	Saccharomyces cerevisiae	hydroxyurea		0.128639	1.50168e+06	-2.05075	14.2221
Wei and Zhang 2019	Saccharomyces cerevisiae	hydroxyurea		0.146826	1.03186e+06	-1.9185	13.8469
Wei and Zhang 2019	Saccharomyces cerevisiae	hydroxyurea		0.138586	1.16306e+06	-1.97627	13.9666
Wei and Zhang 2019	Saccharomyces cerevisiae	hydroxyurea		0.145772	1.48734e+06	-1.92571	14.2125
Wei and Zhang 2019	Saccharomyces cerevisiae	hydroxyurea		0.161239	1.10965e+06	-1.82487	13.9196
Wei and Zhang 2019	Saccharomyces cerevisiae	hydroxyurea		0.133591	1.50328e+06	-2.01298	14.2232
Wei and Zhang 2019	Saccharomyces cerevisiae	hydroxyurea		0.142266	1.47326e+06	-1.95006	14.203
Wei and Zhang 2019	Saccharomyces cerevisiae	hydroxyurea		0.139481	1.42292e+06	-1.96983	14.1682
Wei and Zhang 2019	Saccharomyces cerevisiae	hydroxyurea		0.159097	1.29718e+06	-1.83824	14.0757
Wei and Zhang 2019	Saccharomyces cerevisiae	hydroxyurea		0.139032	1.55482e+06	-1.97305	14.2569
Wei and Zhang 2019	Saccharomyces cerevisiae	hydroxyurea		0.133775	1.10101e+06	-2.0116	13.9117
Wei and Zhang 2019	Saccharomyces cerevisiae	hydroxyurea		0.144721	1.3982e+06	-1.93294	14.1507
Wei and Zhang 2019	Saccharomyces cerevisiae	hydroxyurea		0.162232	1.04967e+06	-1.81873	13.864
Wei and Zhang 2019	Saccharomyces cerevisiae	hydroxyurea		0.12685	1.51859e+06	-2.06475	14.2333
Wei and Zhang 2019	Saccharomyces cerevisiae	hydroxyurea		0.143794	1.63555e+06	-1.93937	14.3075
Wei and Zhang 2019	Saccharomyces cerevisiae	hydroxyurea		0.132039	1.55044e+06	-2.02466	14.2541
Wei and Zhang 2019	Saccharomyces cerevisiae	hydroxyurea		0.138366	1.49193e+06	-1.97785	14.2156
Wei and Zhang 2019	Saccharomyces cerevisiae	hydroxyurea		0.13853	1.58349e+06	-1.97667	14.2751
Wei and Zhang 2019	Saccharomyces cerevisiae	hydroxyurea		0.137478	1.42077e+06	-1.98429	14.1667
Wei and Zhang 2019	Saccharomyces cerevisiae	hydroxyurea		0.142702	1.27211e+06	-1.947	14.0562
Wei and Zhang 2019	Saccharomyces cerevisiae	hydroxyurea		0.142203	945475	-1.9505	13.7594
Wei and Zhang 2019	Saccharomyces cerevisiae	hydroxyurea		0.142495	1.4292e+06	-1.94845	14.1726
Wei and Zhang 2019	Saccharomyces cerevisiae	hydroxyurea		0.136862	1.35487e+06	-1.98878	14.1192
Wei and Zhang 2019	Saccharomyces cerevisiae	hydroxyurea		0.154229	1.15729e+06	-1.86932	13.9616
Wei and Zhang 2019	Saccharomyces cerevisiae	hydroxyurea		0.130723	1.43744e+06	-2.03467	14.1784
Wei and Zhang 2019	Saccharomyces cerevisiae	hydroxyurea		0.139414	1.56392e+06	-1.97031	14.2627
Wei and Zhang 2019	Saccharomyces cerevisiae	hydroxyurea		0.145973	1.33347e+06	-1.92433	14.1033
Wei and Zhang 2019	Saccharomyces cerevisiae	hydroxyurea		0.132572	1.87036e+06	-2.02063	14.4416
Wei and Zhang 2019	Saccharomyces cerevisiae	hydroxyurea		0.136169	1.79618e+06	-1.99386	14.4012
Wei and Zhang 2019	Saccharomyces cerevisiae	hydroxyurea		0.133613	1.65053e+06	-2.01281	14.3166
Wei and Zhang 2019	Saccharomyces cerevisiae	hydroxyurea		0.126711	1.1857e+06	-2.06585	13.9858
Wei and Zhang 2019	Saccharomyces cerevisiae	hydroxyurea		0.141142	1.36724e+06	-1.95799	14.1283
Wei and Zhang 2019	Saccharomyces cerevisiae	hydroxyurea		0.125398	1.66691e+06	-2.07626	14.3265
Wei and Zhang 2019	Saccharomyces cerevisiae	hydroxyurea		0.150928	1.59842e+06	-1.89096	14.2845
Wei and Zhang 2019	Saccharomyces cerevisiae	hydroxyurea		0.149949	1.28997e+06	-1.89746	14.0701
Wei and Zhang 2019	Saccharomyces cerevisiae	hydroxyurea		0.145444	1.26334e+06	-1.92796	14.0493
Wei and Zhang 2019	Saccharomyces cerevisiae	hydroxyurea		0.143313	1.57852e+06	-1.94273	14.272
Wei and Zhang 2019	Saccharomyces cerevisiae	hydroxyurea		0.135841	1.62578e+06	-1.99627	14.3015
Wei and Zhang 2019	Saccharomyces cerevisiae	hydroxyurea		0.146363	1.4557e+06	-1.92166	14.191
Wei and Zhang 2019	Saccharomyces cerevisiae	hydroxyurea		0.141907	2.06122e+06	-1.95258	14.5388
Wei and Zhang 2019	Saccharomyces cerevisiae	hydroxyurea		0.129928	1.4943e+06	-2.04077	14.2172
Wei and Zhang 2019	Saccharomyces cerevisiae	hydroxyurea		0.136947	1.58666e+06	-1.98816	14.2771
Wei and Zhang 2019	Saccharomyces cerevisiae	hydroxyurea		0.14057	1.43029e+06	-1.96205	14.1734
Wei and Zhang 2019	Saccharomyces cerevisiae	hydroxyurea		0.135715	1.12814e+06	-1.9972	13.9361
Wei and Zhang 2019	Saccharomyces cerevisiae	hydroxyurea		0.114307	2.50964e+06	-2.16887	14.7357
Wei and Zhang 2019	Saccharomyces cerevisiae	hydroxyurea		0.125756	2.99573e+06	-2.07341	14.9127
Wei and Zhang 2019	Saccharomyces cerevisiae	hydroxyurea		0.116269	3.20334e+06	-2.15185	14.9797
Wei and Zhang 2019	Saccharomyces cerevisiae	hydroxyurea		0.120977	1.47816e+06	-2.11216	14.2063
Wei and Zhang 2019	Saccharomyces cerevisiae	hydroxyurea		0.117626	2.68632e+06	-2.14025	14.8037
Wei and Zhang 2019	Saccharomyces cerevisiae	hydroxyurea		0.124975	2.3746e+06	-2.07964	14.6803
Wei and Zhang 2019	Saccharomyces cerevisiae	hydroxyurea		0.123244	2.30167e+06	-2.09359	14.6491
Wei and Zhang 2019	Saccharomyces cerevisiae	hydroxyurea		0.112997	2.38695e+06	-2.18039	14.6855
Wei and Zhang 2019	Saccharomyces cerevisiae	hydroxyurea		0.0978123	2.02835e+06	-2.3247	14.5227
Wei and Zhang 2019	Saccharomyces cerevisiae	hydroxyurea		0.118069	2.87354e+06	-2.13648	14.8711
Wei and Zhang 2019	Saccharomyces cerevisiae	hydroxyurea		0.121109	2.35192e+06	-2.11106	14.6707
Wei and Zhang 2019	Saccharomyces cerevisiae	hydroxyurea		0.110945	2.06395e+06	-2.19872	14.5401
Wei and Zhang 2019	Saccharomyces cerevisiae	hydroxyurea		0.135598	2.51161e+06	-1.99806	14.7364
Wei and Zhang 2019	Saccharomyces cerevisiae	hydroxyurea		0.118041	2.57358e+06	-2.13672	14.7608
Wei and Zhang 2019	Saccharomyces cerevisiae	hydroxyurea		0.120517	2.78947e+06	-2.11596	14.8414
Wei and Zhang 2019	Saccharomyces cerevisiae	hydroxyurea		0.126789	3.28736e+06	-2.06523	15.0056
Wei and Zhang 2019	Saccharomyces cerevisiae	hydroxyurea		0.12453	2.32512e+06	-2.08321	14.6593
Wei and Zhang 2019	Saccharomyces cerevisiae	hydroxyurea		0.106122	2.9407e+06	-2.24317	14.8942
Wei and Zhang 2019	Saccharomyces cerevisiae	hydroxyurea		0.0976142	2.08718e+06	-2.32673	14.5513
Wei and Zhang 2019	Saccharomyces cerevisiae	hydroxyurea		0.112081	1.87369e+06	-2.18854	14.4434
Wei and Zhang 2019	Saccharomyces cerevisiae	hydroxyurea		0.126408	2.27164e+06	-2.06824	14.636
Wei and Zhang 2019	Saccharomyces cerevisiae	hydroxyurea		0.118726	2.60907e+06	-2.13094	14.7745
Wei and Zhang 2019	Saccharomyces cerevisiae	hydroxyurea		0.0985557	2.14721e+06	-2.31713	14.5797
Wei and Zhang 2019	Saccharomyces cerevisiae	hydroxyurea		0.107945	1.93266e+06	-2.22613	14.4744
Wei and Zhang 2019	Saccharomyces cerevisiae	hydroxyurea		0.121505	3.05284e+06	-2.1078	14.9316
Wei and Zhang 2019	Saccharomyces cerevisiae	hydroxyurea		0.106553	1.80742e+06	-2.23911	14.4074
Wei and Zhang 2019	Saccharomyces cerevisiae	hydroxyurea		0.113932	2.14341e+06	-2.17215	14.5779
Wei and Zhang 2019	Saccharomyces cerevisiae	hydroxyurea		0.104588	2.01996e+06	-2.25772	14.5186
Wei and Zhang 2019	Saccharomyces cerevisiae	hydroxyurea		0.122876	2.48457e+06	-2.09658	14.7256
Wei and Zhang 2019	Saccharomyces cerevisiae	hydroxyurea		0.106016	2.32225e+06	-2.24417	14.658
Wei and Zhang 2019	Saccharomyces cerevisiae	hydroxyurea		0.109066	2.12108e+06	-2.2158	14.5674
Wei and Zhang 2019	Saccharomyces cerevisiae	hydroxyurea		0.116968	2.86063e+06	-2.14585	14.8666
Wei and Zhang 2019	Saccharomyces cerevisiae	hydroxyurea		0.106807	2.46576e+06	-2.23673	14.718
Wei and Zhang 2019	Saccharomyces cerevisiae	hydroxyurea		0.122799	2.17605e+06	-2.0972	14.593
Wei and Zhang 2019	Saccharomyces cerevisiae	hydroxyurea		0.124281	2.44695e+06	-2.08521	14.7104
Wei and Zhang 2019	Saccharomyces cerevisiae	hydroxyurea		0.112405	3.4976e+06	-2.18565	15.0676
Wei and Zhang 2019	Saccharomyces cerevisiae	hydroxyurea		0.114489	2.241e+06	-2.16728	14.6224
Wei and Zhang 2019	Saccharomyces cerevisiae	hydroxyurea		0.122419	2.20017e+06	-2.1003	14.604
Wei and Zhang 2019	Saccharomyces cerevisiae	hydroxyurea		0.12334	2.97581e+06	-2.09281	14.906
Wei and Zhang 2019	Saccharomyces cerevisiae	hydroxyurea		0.105304	1.92276e+06	-2.2509	14.4693
Wei and Zhang 2019	Saccharomyces cerevisiae	hydroxyurea		0.117557	3.6189e+06	-2.14084	15.1017
Wei and Zhang 2019	Saccharomyces cerevisiae	hydroxyurea		0.108827	2.39206e+06	-2.218	14.6877
Wei and Zhang 2019	Saccharomyces cerevisiae	hydroxyurea		0.114988	1.29005e+06	-2.16293	14.0702
Wei and Zhang 2019	Saccharomyces cerevisiae	hydroxyurea		0.108398	2.00596e+06	-2.22195	14.5116
Wei and Zhang 2019	Saccharomyces cerevisiae	hydroxyurea		0.113961	2.63816e+06	-2.1719	14.7856
Wei and Zhang 2019	Saccharomyces cerevisiae	hydroxyurea		0.135221	2.40035e+06	-2.00085	14.6911
Wei and Zhang 2019	Saccharomyces cerevisiae	hydroxyurea		0.116858	2.40996e+06	-2.1468	14.6951
Wei and Zhang 2019	Saccharomyces cerevisiae	hydroxyurea		0.121096	2.78863e+06	-2.11118	14.8411
Wei and Zhang 2019	Saccharomyces cerevisiae	hydroxyurea		0.111602	2.41369e+06	-2.19281	14.6967
Wei and Zhang 2019	Saccharomyces cerevisiae	hydroxyurea		0.11503	1.66415e+06	-2.16256	14.3248
Wei and Zhang 2019	Saccharomyces cerevisiae	hydroxyurea		0.112445	2.2372e+06	-2.18529	14.6207
Wei and Zhang 2019	Saccharomyces cerevisiae	hydroxyurea		0.101117	1.68916e+06	-2.29148	14.3397
Wei and Zhang 2019	Saccharomyces cerevisiae	hydroxyurea		0.11892	2.92941e+06	-2.1293	14.8903
Wei and Zhang 2019	Saccharomyces cerevisiae	hydroxyurea		0.134136	2.40228e+06	-2.0089	14.6919
Wei and Zhang 2019	Saccharomyces cerevisiae	hydroxyurea		0.112149	2.38851e+06	-2.18793	14.6862
Wei and Zhang 2019	Saccharomyces cerevisiae	hydroxyurea		0.11188	1.9803e+06	-2.19033	14.4988
Wei and Zhang 2019	Saccharomyces cerevisiae	hydroxyurea		0.110874	2.57025e+06	-2.19936	14.7595
Wei and Zhang 2019	Saccharomyces cerevisiae	hydroxyurea		0.115369	2.14482e+06	-2.15962	14.5786
Wei and Zhang 2019	Saccharomyces cerevisiae	hydroxyurea		0.118181	2.86113e+06	-2.13554	14.8667
Wei and Zhang 2019	Saccharomyces cerevisiae	hydroxyurea		0.110993	2.30283e+06	-2.19829	14.6496
Wei and Zhang 2019	Saccharomyces cerevisiae	hydroxyurea		0.104603	1.45928e+06	-2.25758	14.1935
Wei and Zhang 2019	Saccharomyces cerevisiae	hydroxyurea		0.112089	1.5406e+06	-2.18846	14.2477
Wei and Zhang 2019	Saccharomyces cerevisiae	hydroxyurea		0.110131	1.88105e+06	-2.20609	14.4473
Wei and Zhang 2019	Saccharomyces cerevisiae	hydroxyurea		0.115247	2.36701e+06	-2.16068	14.6771
Wei and Zhang 2019	Saccharomyces cerevisiae	hydroxyurea		0.112344	1.86478e+06	-2.18619	14.4387
Wei and Zhang 2019	Saccharomyces cerevisiae	hydroxyurea		0.10692	1.98683e+06	-2.23568	14.502
Wei and Zhang 2019	Saccharomyces cerevisiae	hydroxyurea		0.109139	2.18464e+06	-2.21514	14.597
Wei and Zhang 2019	Saccharomyces cerevisiae	hydroxyurea		0.133073	2.20348e+06	-2.01686	14.6055
Wei and Zhang 2019	Saccharomyces cerevisiae	hydroxyurea		0.1092	2.29657e+06	-2.21457	14.6469
Wei and Zhang 2019	Saccharomyces cerevisiae	hydroxyurea		0.124393	2.62359e+06	-2.08431	14.7801
Wei and Zhang 2019	Saccharomyces cerevisiae	hydroxyurea		0.117745	2.6895e+06	-2.13923	14.8049
Wei and Zhang 2019	Saccharomyces cerevisiae	hydroxyurea		0.106985	2.17605e+06	-2.23506	14.593
Wei and Zhang 2019	Saccharomyces cerevisiae	hydroxyurea		0.119	2.88567e+06	-2.12863	14.8753
Wei and Zhang 2019	Saccharomyces cerevisiae	hydroxyurea		0.107187	2.34137e+06	-2.23318	14.6662
Wei and Zhang 2019	Saccharomyces cerevisiae	hydroxyurea		0.12295	3.05018e+06	-2.09598	14.9307
Wei and Zhang 2019	Saccharomyces cerevisiae	hydroxyurea		0.115182	2.42243e+06	-2.16124	14.7003
Wei and Zhang 2019	Saccharomyces cerevisiae	hydroxyurea		0.10882	1.9507e+06	-2.21806	14.4837
Wei and Zhang 2019	Saccharomyces cerevisiae	hydroxyurea		0.118464	2.57015e+06	-2.13315	14.7595
Wei and Zhang 2019	Saccharomyces cerevisiae	hydroxyurea		0.118833	2.12113e+06	-2.13004	14.5675
Wei and Zhang 2019	Saccharomyces cerevisiae	hydroxyurea		0.119176	2.31723e+06	-2.12715	14.6559
Wei and Zhang 2019	Saccharomyces cerevisiae	hydroxyurea		0.124304	3.18524e+06	-2.08502	14.974
Wei and Zhang 2019	Saccharomyces cerevisiae	hydroxyurea		0.119161	2.53993e+06	-2.12728	14.7476
Wei and Zhang 2019	Saccharomyces cerevisiae	hydroxyurea		0.110662	2.42586e+06	-2.20127	14.7017
Wei and Zhang 2019	Saccharomyces cerevisiae	hydroxyurea		0.116433	2.43314e+06	-2.15044	14.7047
Wei and Zhang 2019	Saccharomyces cerevisiae	hydroxyurea		0.107945	2.1855e+06	-2.22613	14.5974
Wei and Zhang 2019	Saccharomyces cerevisiae	hydroxyurea		0.11521	1.9237e+06	-2.161	14.4698
Wei and Zhang 2019	Saccharomyces cerevisiae	hydroxyurea		0.131654	2.03496e+06	-2.02758	14.526
Wei and Zhang 2019	Saccharomyces cerevisiae	hydroxyurea		0.113629	2.1886e+06	-2.17482	14.5988
Wei and Zhang 2019	Saccharomyces cerevisiae	hydroxyurea		0.141628	1.31069e+06	-1.95455	14.0861
Wei and Zhang 2019	Saccharomyces cerevisiae	hydroxyurea		0.114429	1.98681e+06	-2.1678	14.502
Wei and Zhang 2019	Saccharomyces cerevisiae	hydroxyurea		0.123031	1.86836e+06	-2.09532	14.4406
Wei and Zhang 2019	Saccharomyces cerevisiae	hydroxyurea		0.123194	1.59171e+06	-2.09399	14.2803
Wei and Zhang 2019	Saccharomyces cerevisiae	hydroxyurea		0.11278	2.15831e+06	-2.18232	14.5848
Wei and Zhang 2019	Saccharomyces cerevisiae	hydroxyurea		0.104216	1.84011e+06	-2.26129	14.4253
Wei and Zhang 2019	Saccharomyces cerevisiae	hydroxyurea		0.1139	2.18351e+06	-2.17243	14.5964
Wei and Zhang 2019	Saccharomyces cerevisiae	hydroxyurea		0.124226	1.97067e+06	-2.08565	14.4939
Wei and Zhang 2019	Saccharomyces cerevisiae	hydroxyurea		0.114522	1.94645e+06	-2.16698	14.4815
Wei and Zhang 2019	Saccharomyces cerevisiae	hydroxyurea		0.135472	1.45356e+06	-1.99899	14.1895
Wei and Zhang 2019	Saccharomyces cerevisiae	hydroxyurea		0.118496	2.01922e+06	-2.13287	14.5182
Wei and Zhang 2019	Saccharomyces cerevisiae	hydroxyurea		0.122088	2.08946e+06	-2.10301	14.5524
Wei and Zhang 2019	Saccharomyces cerevisiae	hydroxyurea		0.123426	2.20719e+06	-2.09211	14.6072
Wei and Zhang 2019	Saccharomyces cerevisiae	hydroxyurea		0.116263	1.92256e+06	-2.1519	14.4692
Wei and Zhang 2019	Saccharomyces cerevisiae	hydroxyurea		0.107839	2.06893e+06	-2.22711	14.5425
Wei and Zhang 2019	Saccharomyces cerevisiae	hydroxyurea		0.112765	1.78192e+06	-2.18245	14.3932
Wei and Zhang 2019	Saccharomyces cerevisiae	hydroxyurea		0.116422	1.79791e+06	-2.15054	14.4021
Wei and Zhang 2019	Saccharomyces cerevisiae	hydroxyurea		0.132698	1.87576e+06	-2.01968	14.4445
Wei and Zhang 2019	Saccharomyces cerevisiae	hydroxyurea		0.124611	2.07653e+06	-2.08256	14.5462
Wei and Zhang 2019	Saccharomyces cerevisiae	hydroxyurea		0.10793	1.96685e+06	-2.22627	14.4919
Wei and Zhang 2019	Saccharomyces cerevisiae	hydroxyurea		0.115065	1.6207e+06	-2.16226	14.2984
Wei and Zhang 2019	Saccharomyces cerevisiae	hydroxyurea		0.121301	2.12398e+06	-2.10948	14.5688
Wei and Zhang 2019	Saccharomyces cerevisiae	hydroxyurea		0.127029	1.31941e+06	-2.06334	14.0927
Wei and Zhang 2019	Saccharomyces cerevisiae	hydroxyurea		0.112454	1.85625e+06	-2.18521	14.4341
Wei and Zhang 2019	Saccharomyces cerevisiae	hydroxyurea		0.111653	1.75311e+06	-2.19236	14.3769
Wei and Zhang 2019	Saccharomyces cerevisiae	hydroxyurea		0.129636	1.86971e+06	-2.04302	14.4413
Wei and Zhang 2019	Saccharomyces cerevisiae	hydroxyurea		0.102813	2.2349e+06	-2.27484	14.6197
Wei and Zhang 2019	Saccharomyces cerevisiae	hydroxyurea		0.11127	2.09355e+06	-2.1958	14.5544
Wei and Zhang 2019	Saccharomyces cerevisiae	hydroxyurea		0.115976	1.99449e+06	-2.15437	14.5059
Wei and Zhang 2019	Saccharomyces cerevisiae	hydroxyurea		0.107034	1.8874e+06	-2.23461	14.4507
Wei and Zhang 2019	Saccharomyces cerevisiae	hydroxyurea		0.121756	1.90741e+06	-2.10574	14.4613
Wei and Zhang 2019	Saccharomyces cerevisiae	hydroxyurea		0.126695	1.76936e+06	-2.06597	14.3861
Wei and Zhang 2019	Saccharomyces cerevisiae	hydroxyurea		0.109454	2.47291e+06	-2.21225	14.7209
Wei and Zhang 2019	Saccharomyces cerevisiae	hydroxyurea		0.114268	1.81124e+06	-2.16921	14.4095
Wei and Zhang 2019	Saccharomyces cerevisiae	hydroxyurea		0.122309	1.83874e+06	-2.1012	14.4246
Wei and Zhang 2019	Saccharomyces cerevisiae	hydroxyurea		0.117518	1.74562e+06	-2.14117	14.3726
Wei and Zhang 2019	Saccharomyces cerevisiae	hydroxyurea		0.107875	1.74099e+06	-2.22678	14.37
Wei and Zhang 2019	Saccharomyces cerevisiae	hydroxyurea		0.113121	2.09157e+06	-2.1793	14.5534
Wei and Zhang 2019	Saccharomyces cerevisiae	hydroxyurea		0.11047	1.86911e+06	-2.20301	14.441
Wei and Zhang 2019	Saccharomyces cerevisiae	hydroxyurea		0.126777	1.07107e+06	-2.06532	13.8842
Wei and Zhang 2019	Saccharomyces cerevisiae	hydroxyurea		0.113127	1.41997e+06	-2.17924	14.1661
Wei and Zhang 2019	Saccharomyces cerevisiae	hydroxyurea		0.108175	2.35589e+06	-2.224	14.6724
Wei and Zhang 2019	Saccharomyces cerevisiae	hydroxyurea		0.139872	1.49496e+06	-1.96703	14.2176
Wei and Zhang 2019	Saccharomyces cerevisiae	hydroxyurea		0.112642	1.52396e+06	-2.18354	14.2368
Wei and Zhang 2019	Saccharomyces cerevisiae	hydroxyurea		0.120982	1.81818e+06	-2.11211	14.4133
Wei and Zhang 2019	Saccharomyces cerevisiae	hydroxyurea		0.120327	1.91429e+06	-2.11754	14.4649
Wei and Zhang 2019	Saccharomyces cerevisiae	hydroxyurea		0.133238	1.40122e+06	-2.01562	14.1529
Wei and Zhang 2019	Saccharomyces cerevisiae	hydroxyurea		0.118761	1.98012e+06	-2.13064	14.4987
Wei and Zhang 2019	Saccharomyces cerevisiae	hydroxyurea		0.115289	1.46301e+06	-2.16031	14.196
Wei and Zhang 2019	Saccharomyces cerevisiae	hydroxyurea		0.118262	2.02494e+06	-2.13485	14.5211
Wei and Zhang 2019	Saccharomyces cerevisiae	hydroxyurea		0.137103	1.67512e+06	-1.98702	14.3314
Wei and Zhang 2019	Saccharomyces cerevisiae	hydroxyurea		0.112069	2.10379e+06	-2.18864	14.5593
Wei and Zhang 2019	Saccharomyces cerevisiae	hydroxyurea		0.129301	1.70131e+06	-2.04561	14.3469
Wei and Zhang 2019	Saccharomyces cerevisiae	hydroxyurea		0.114113	2.13315e+06	-2.17057	14.5731
Wei and Zhang 2019	Saccharomyces cerevisiae	hydroxyurea		0.122783	2.0698e+06	-2.09733	14.543
Wei and Zhang 2019	Saccharomyces cerevisiae	hydroxyurea		0.114823	2.25181e+06	-2.16436	14.6272
Wei and Zhang 2019	Saccharomyces cerevisiae	hydroxyurea		0.120975	1.9273e+06	-2.11217	14.4716
Wei and Zhang 2019	Saccharomyces cerevisiae	hydroxyurea		0.11607	1.43516e+06	-2.15356	14.1768
Wei and Zhang 2019	Saccharomyces cerevisiae	hydroxyurea		0.119941	1.24532e+06	-2.12075	14.0349
Wei and Zhang 2019	Saccharomyces cerevisiae	hydroxyurea		0.125046	1.44149e+06	-2.07908	14.1812
Wei and Zhang 2019	Saccharomyces cerevisiae	hydroxyurea		0.117049	2.05046e+06	-2.14516	14.5336
Wei and Zhang 2019	Saccharomyces cerevisiae	hydroxyurea		0.134062	1.52993e+06	-2.00945	14.2407
Wei and Zhang 2019	Saccharomyces cerevisiae	hydroxyurea		0.110507	1.71912e+06	-2.20268	14.3573
Wei and Zhang 2019	Saccharomyces cerevisiae	hydroxyurea		0.110065	2.13623e+06	-2.20668	14.5746
Wei and Zhang 2019	Saccharomyces cerevisiae	hydroxyurea		0.124946	1.72468e+06	-2.07988	14.3606
Wei and Zhang 2019	Saccharomyces cerevisiae	hydroxyurea		0.111972	2.02849e+06	-2.1895	14.5228
Wei and Zhang 2019	Saccharomyces cerevisiae	hydroxyurea		0.122033	1.93772e+06	-2.10346	14.477
Wei and Zhang 2019	Saccharomyces cerevisiae	hydroxyurea		0.114504	2.12485e+06	-2.16715	14.5692
Wei and Zhang 2019	Saccharomyces cerevisiae	hydroxyurea		0.109865	1.83791e+06	-2.2085	14.4241
Wei and Zhang 2019	Saccharomyces cerevisiae	hydroxyurea		0.123759	1.85726e+06	-2.08942	14.4346
Wei and Zhang 2019	Saccharomyces cerevisiae	hydroxyurea		0.108219	1.95557e+06	-2.2236	14.4862
Wei and Zhang 2019	Saccharomyces cerevisiae	hydroxyurea		0.126195	2.003e+06	-2.06992	14.5102
Wei and Zhang 2019	Saccharomyces cerevisiae	hydroxyurea		0.122635	1.62857e+06	-2.09854	14.3032
Wei and Zhang 2019	Saccharomyces cerevisiae	hydroxyurea		0.117092	1.71552e+06	-2.14479	14.3552
Wei and Zhang 2019	Saccharomyces cerevisiae	hydroxyurea		0.123237	1.74509e+06	-2.09365	14.3723
Wei and Zhang 2019	Saccharomyces cerevisiae	hydroxyurea		0.113916	1.74695e+06	-2.17229	14.3734
Wei and Zhang 2019	Saccharomyces cerevisiae	hydroxyurea		0.119289	1.7683e+06	-2.1262	14.3855
Wei and Zhang 2019	Saccharomyces cerevisiae	hydroxyurea		0.122391	1.94168e+06	-2.10053	14.4791
Wei and Zhang 2019	Saccharomyces cerevisiae	hydroxyurea		0.113882	1.91308e+06	-2.1726	14.4642
Wei and Zhang 2019	Saccharomyces cerevisiae	hydroxyurea		0.112732	1.92603e+06	-2.18274	14.471
Wei and Zhang 2019	Saccharomyces cerevisiae	hydroxyurea		0.116938	1.78204e+06	-2.14611	14.3933
Wei and Zhang 2019	Saccharomyces cerevisiae	hydroxyurea		0.110231	1.73111e+06	-2.20518	14.3643
Wei and Zhang 2019	Saccharomyces cerevisiae	hydroxyurea		0.130409	1.85715e+06	-2.03708	14.4346
Wei and Zhang 2019	Saccharomyces cerevisiae	hydroxyurea		0.141558	1.40967e+06	-1.95505	14.1589
Wei and Zhang 2019	Saccharomyces cerevisiae	hydroxyurea		0.134898	1.73696e+06	-2.00323	14.3676
Wei and Zhang 2019	Saccharomyces cerevisiae	hydroxyurea		0.151331	838480	-1.88828	13.6393
Wei and Zhang 2019	Saccharomyces cerevisiae	hydroxyurea		0.130041	1.55355e+06	-2.03991	14.2561
Wei and Zhang 2019	Saccharomyces cerevisiae	hydroxyurea		0.129568	1.39662e+06	-2.04355	14.1496
Wei and Zhang 2019	Saccharomyces cerevisiae	hydroxyurea		0.140542	1.15972e+06	-1.96225	13.9637
Wei and Zhang 2019	Saccharomyces cerevisiae	hydroxyurea		0.127265	1.58178e+06	-2.06148	14.2741
Wei and Zhang 2019	Saccharomyces cerevisiae	hydroxyurea		0.113306	1.0243e+06	-2.17766	13.8395
Wei and Zhang 2019	Saccharomyces cerevisiae	hydroxyurea		0.122359	1.86201e+06	-2.1008	14.4372
Wei and Zhang 2019	Saccharomyces cerevisiae	hydroxyurea		0.136159	1.71422e+06	-1.99393	14.3545
Wei and Zhang 2019	Saccharomyces cerevisiae	hydroxyurea		0.122667	1.39162e+06	-2.09829	14.146
Wei and Zhang 2019	Saccharomyces cerevisiae	hydroxyurea		0.139698	1.00996e+06	-1.96827	13.8254
Wei and Zhang 2019	Saccharomyces cerevisiae	hydroxyurea		0.138679	1.63036e+06	-1.9756	14.3043
Wei and Zhang 2019	Saccharomyces cerevisiae	hydroxyurea		0.133509	1.4532e+06	-2.01359	14.1893
Wei and Zhang 2019	Saccharomyces cerevisiae	hydroxyurea		0.143658	1.76064e+06	-1.94032	14.3812
Wei and Zhang 2019	Saccharomyces cerevisiae	hydroxyurea		0.134705	1.46373e+06	-2.00467	14.1965
Wei and Zhang 2019	Saccharomyces cerevisiae	hydroxyurea		0.127843	1.63722e+06	-2.05696	14.3085
Wei and Zhang 2019	Saccharomyces cerevisiae	hydroxyurea		0.121488	1.00857e+06	-2.10794	13.824
Wei and Zhang 2019	Saccharomyces cerevisiae	hydroxyurea		0.13522	1.12766e+06	-2.00085	13.9357
Wei and Zhang 2019	Saccharomyces cerevisiae	hydroxyurea		0.149405	1.42113e+06	-1.90109	14.167
Wei and Zhang 2019	Saccharomyces cerevisiae	hydroxyurea		0.138226	1.59881e+06	-1.97886	14.2848
Wei and Zhang 2019	Saccharomyces cerevisiae	hydroxyurea		0.120804	1.33537e+06	-2.11359	14.1047
Wei and Zhang 2019	Saccharomyces cerevisiae	hydroxyurea		0.130012	1.01094e+06	-2.04013	13.8264
Wei and Zhang 2019	Saccharomyces cerevisiae	hydroxyurea		0.137861	1.94812e+06	-1.98151	14.4824
Wei and Zhang 2019	Saccharomyces cerevisiae	hydroxyurea		0.145741	893502	-1.92592	13.7029
Wei and Zhang 2019	Saccharomyces cerevisiae	hydroxyurea		0.13326	1.36718e+06	-2.01545	14.1283
Wei and Zhang 2019	Saccharomyces cerevisiae	hydroxyurea		0.13175	1.16574e+06	-2.02685	13.9689
Wei and Zhang 2019	Saccharomyces cerevisiae	hydroxyurea		0.15158	1.24078e+06	-1.88664	14.0313
Wei and Zhang 2019	Saccharomyces cerevisiae	hydroxyurea		0.116061	1.34776e+06	-2.15364	14.114
Wei and Zhang 2019	Saccharomyces cerevisiae	hydroxyurea		0.122824	1.36768e+06	-2.097	14.1286
Wei and Zhang 2019	Saccharomyces cerevisiae	hydroxyurea		0.132137	1.57475e+06	-2.02392	14.2696
Wei and Zhang 2019	Saccharomyces cerevisiae	hydroxyurea		0.123418	1.42579e+06	-2.09218	14.1702
Wei and Zhang 2019	Saccharomyces cerevisiae	hydroxyurea		0.144851	1.32312e+06	-1.93205	14.0955
Wei and Zhang 2019	Saccharomyces cerevisiae	hydroxyurea		0.138192	1.35289e+06	-1.97911	14.1178
Wei and Zhang 2019	Saccharomyces cerevisiae	hydroxyurea		0.119188	2.33312e+06	-2.12705	14.6627
Wei and Zhang 2019	Saccharomyces cerevisiae	hydroxyurea		0.13349	1.12034e+06	-2.01373	13.9291
Wei and Zhang 2019	Saccharomyces cerevisiae	hydroxyurea		0.143693	1.45305e+06	-1.94007	14.1892
Wei and Zhang 2019	Saccharomyces cerevisiae	hydroxyurea		0.141076	1.38953e+06	-1.95845	14.1445
Wei and Zhang 2019	Saccharomyces cerevisiae	hydroxyurea		0.121935	1.16899e+06	-2.10426	13.9717
Wei and Zhang 2019	Saccharomyces cerevisiae	hydroxyurea		0.133578	2.07131e+06	-2.01307	14.5437
Wei and Zhang 2019	Saccharomyces cerevisiae	hydroxyurea		0.116016	1.5392e+06	-2.15403	14.2468
Wei and Zhang 2019	Saccharomyces cerevisiae	hydroxyurea		0.136209	737997	-1.99357	13.5117
Wei and Zhang 2019	Saccharomyces cerevisiae	hydroxyurea		0.127363	939246	-2.06071	13.7528
Wei and Zhang 2019	Saccharomyces cerevisiae	hydroxyurea		0.12828	1.60251e+06	-2.05354	14.2871
Wei and Zhang 2019	Saccharomyces cerevisiae	hydroxyurea		0.154456	1.10837e+06	-1.86784	13.9184
Wei and Zhang 2019	Saccharomyces cerevisiae	hydroxyurea		0.133445	1.22685e+06	-2.01407	14.02
Wei and Zhang 2019	Saccharomyces cerevisiae	hydroxyurea		0.131776	1.43964e+06	-2.02666	14.1799
Wei and Zhang 2019	Saccharomyces cerevisiae	hydroxyurea		0.134062	1.61823e+06	-2.00945	14.2968
Wei and Zhang 2019	Saccharomyces cerevisiae	hydroxyurea		0.149825	1.14583e+06	-1.89829	13.9516
Wei and Zhang 2019	Saccharomyces cerevisiae	hydroxyurea		0.135079	1.51848e+06	-2.00189	14.2332
Wei and Zhang 2019	Saccharomyces cerevisiae	hydroxyurea		0.131061	806206	-2.0321	13.6001
Wei and Zhang 2019	Saccharomyces cerevisiae	hydroxyurea		0.140806	1.30591e+06	-1.96037	14.0824
Wei and Zhang 2019	Saccharomyces cerevisiae	hydroxyurea		0.149318	1.04971e+06	-1.90167	13.864
Wei and Zhang 2019	Saccharomyces cerevisiae	hydroxyurea		0.125941	1.37809e+06	-2.07194	14.1362
Wei and Zhang 2019	Saccharomyces cerevisiae	hydroxyurea		0.138512	1.18605e+06	-1.9768	13.9861
Wei and Zhang 2019	Saccharomyces cerevisiae	hydroxyurea		0.122692	1.82021e+06	-2.09808	14.4145
Wei and Zhang 2019	Saccharomyces cerevisiae	hydroxyurea		0.132144	1.34475e+06	-2.02386	14.1117
Wei and Zhang 2019	Saccharomyces cerevisiae	hydroxyurea		0.134951	1.67642e+06	-2.00285	14.3322
Wei and Zhang 2019	Saccharomyces cerevisiae	hydroxyurea		0.131703	1.2737e+06	-2.02721	14.0574
Wei and Zhang 2019	Saccharomyces cerevisiae	hydroxyurea		0.13217	817779	-2.02367	13.6143
Wei and Zhang 2019	Saccharomyces cerevisiae	hydroxyurea		0.139976	830860	-1.96628	13.6302
Wei and Zhang 2019	Saccharomyces cerevisiae	hydroxyurea		0.13456	1.00397e+06	-2.00574	13.8195
Wei and Zhang 2019	Saccharomyces cerevisiae	hydroxyurea		0.132516	1.60658e+06	-2.02105	14.2896
Wei and Zhang 2019	Saccharomyces cerevisiae	hydroxyurea		0.158343	1.20017e+06	-1.84299	13.998
Wei and Zhang 2019	Saccharomyces cerevisiae	hydroxyurea		0.133382	1.23435e+06	-2.01454	14.0261
Wei and Zhang 2019	Saccharomyces cerevisiae	hydroxyurea		0.131926	1.62675e+06	-2.02551	14.3021
Wei and Zhang 2019	Saccharomyces cerevisiae	hydroxyurea		0.149021	1.3717e+06	-1.90367	14.1316
Wei and Zhang 2019	Saccharomyces cerevisiae	hydroxyurea		0.127534	1.40594e+06	-2.05938	14.1562
Wei and Zhang 2019	Saccharomyces cerevisiae	hydroxyurea		0.142011	1.82128e+06	-1.95185	14.4151
Wei and Zhang 2019	Saccharomyces cerevisiae	hydroxyurea		0.131823	1.88182e+06	-2.02629	14.4477
Wei and Zhang 2019	Saccharomyces cerevisiae	hydroxyurea		0.128884	1.39464e+06	-2.04884	14.1481
Wei and Zhang 2019	Saccharomyces cerevisiae	hydroxyurea		0.13489	1.51889e+06	-2.00329	14.2335
Wei and Zhang 2019	Saccharomyces cerevisiae	hydroxyurea		0.13143	1.45505e+06	-2.02928	14.1906
Wei and Zhang 2019	Saccharomyces cerevisiae	hydroxyurea		0.140805	1.59627e+06	-1.96038	14.2832
Wei and Zhang 2019	Saccharomyces cerevisiae	hydroxyurea		0.134943	1.60452e+06	-2.0029	14.2883
Wei and Zhang 2019	Saccharomyces cerevisiae	hydroxyurea		0.128891	1.00914e+06	-2.04879	13.8246
Wei and Zhang 2019	Saccharomyces cerevisiae	hydroxyurea		0.13744	1.56778e+06	-1.98457	14.2652
Wei and Zhang 2019	Saccharomyces cerevisiae	hydroxyurea		0.133827	1.44169e+06	-2.01121	14.1813
Wei and Zhang 2019	Saccharomyces cerevisiae	hydroxyurea		0.132825	1.7838e+06	-2.01872	14.3943
Wei and Zhang 2019	Saccharomyces cerevisiae	hydroxyurea		0.140226	1.75629e+06	-1.9645	14.3787
Wei and Zhang 2019	Saccharomyces cerevisiae	hydroxyurea		0.12907	1.60611e+06	-2.0474	14.2893
Wei and Zhang 2019	Saccharomyces cerevisiae	hydroxyurea		0.129759	1.32233e+06	-2.04208	14.0949
Wei and Zhang 2019	Saccharomyces cerevisiae	hydroxyurea		0.13706	1.71784e+06	-1.98734	14.3566
Wei and Zhang 2019	Saccharomyces cerevisiae	hydroxyurea		0.124921	1.21283e+06	-2.08007	14.0085
Wei and Zhang 2019	Saccharomyces cerevisiae	hydroxyurea		0.12482	1.25065e+06	-2.08088	14.0392
Wei and Zhang 2019	Saccharomyces cerevisiae	hydroxyurea		0.120099	727232	-2.11944	13.497
Wei and Zhang 2019	Saccharomyces cerevisiae	hydroxyurea		0.126289	1.0873e+06	-2.06918	13.8992
Wei and Zhang 2019	Saccharomyces cerevisiae	hydroxyurea		0.120278	954844	-2.11795	13.7693
Wei and Zhang 2019	Saccharomyces cerevisiae	hydroxyurea		0.117395	889151	-2.14221	13.698
Wei and Zhang 2019	Saccharomyces cerevisiae	hydroxyurea		0.120604	759243	-2.11525	13.5401
Wei and Zhang 2019	Saccharomyces cerevisiae	hydroxyurea		0.124113	668613	-2.08656	13.413
Wei and Zhang 2019	Saccharomyces cerevisiae	hydroxyurea		0.117719	1.01852e+06	-2.13946	13.8339
Wei and Zhang 2019	Saccharomyces cerevisiae	hydroxyurea		0.113294	851235	-2.17777	13.6544
Wei and Zhang 2019	Saccharomyces cerevisiae	hydroxyurea		0.111407	1.19904e+06	-2.19457	13.997
Wei and Zhang 2019	Saccharomyces cerevisiae	hydroxyurea		0.120274	933350	-2.11798	13.7465
Wei and Zhang 2019	Saccharomyces cerevisiae	hydroxyurea		0.115971	968888	-2.15442	13.7839
Wei and Zhang 2019	Saccharomyces cerevisiae	hydroxyurea		0.133085	675699	-2.01677	13.4235
Wei and Zhang 2019	Saccharomyces cerevisiae	hydroxyurea		0.127966	1.0365e+06	-2.05599	13.8514
Wei and Zhang 2019	Saccharomyces cerevisiae	hydroxyurea		0.11525	771118	-2.16065	13.5556
Wei and Zhang 2019	Saccharomyces cerevisiae	hydroxyurea		0.132879	1.34657e+06	-2.01831	14.1131
Wei and Zhang 2019	Saccharomyces cerevisiae	hydroxyurea		0.12555	842979	-2.07505	13.6447
Wei and Zhang 2019	Saccharomyces cerevisiae	hydroxyurea		0.12993	981525	-2.04076	13.7969
Wei and Zhang 2019	Saccharomyces cerevisiae	hydroxyurea		0.115021	1.01239e+06	-2.16264	13.8278
Wei and Zhang 2019	Saccharomyces cerevisiae	hydroxyurea		0.135719	1.27625e+06	-1.99717	14.0594
Wei and Zhang 2019	Saccharomyces cerevisiae	hydroxyurea		0.133591	894522	-2.01297	13.704
Wei and Zhang 2019	Saccharomyces cerevisiae	hydroxyurea		0.121598	863596	-2.10703	13.6689
Wei and Zhang 2019	Saccharomyces cerevisiae	hydroxyurea		0.116954	1.25409e+06	-2.14598	14.0419
Wei and Zhang 2019	Saccharomyces cerevisiae	hydroxyurea		0.124788	1.00519e+06	-2.08114	13.8207
Wei and Zhang 2019	Saccharomyces cerevisiae	hydroxyurea		0.124096	1.20016e+06	-2.0867	13.998
Wei and Zhang 2019	Saccharomyces cerevisiae	hydroxyurea		0.134636	661953	-2.00518	13.4029
Wei and Zhang 2019	Saccharomyces cerevisiae	hydroxyurea		0.120946	826458	-2.11241	13.6249
Wei and Zhang 2019	Saccharomyces cerevisiae	hydroxyurea		0.128851	1.06268e+06	-2.0491	13.8763
Wei and Zhang 2019	Saccharomyces cerevisiae	hydroxyurea		0.133982	800268	-2.01005	13.5927
Wei and Zhang 2019	Saccharomyces cerevisiae	hydroxyurea		0.115814	1.25961e+06	-2.15577	14.0463
Wei and Zhang 2019	Saccharomyces cerevisiae	hydroxyurea		0.117319	1.23539e+06	-2.14286	14.0269
Wei and Zhang 2019	Saccharomyces cerevisiae	hydroxyurea		0.124909	1.00643e+06	-2.08017	13.8219
Wei and Zhang 2019	Saccharomyces cerevisiae	hydroxyurea		0.125819	1.02471e+06	-2.07291	13.8399
Wei and Zhang 2019	Saccharomyces cerevisiae	hydroxyurea		0.126469	897832	-2.06775	13.7077
Wei and Zhang 2019	Saccharomyces cerevisiae	hydroxyurea		0.111703	832933	-2.19191	13.6327
Wei and Zhang 2019	Saccharomyces cerevisiae	hydroxyurea		0.116561	1.12451e+06	-2.14934	13.9329
Wei and Zhang 2019	Saccharomyces cerevisiae	hydroxyurea		0.117367	949950	-2.14245	13.7642
Wei and Zhang 2019	Saccharomyces cerevisiae	hydroxyurea		0.131053	949060	-2.03215	13.7632
Wei and Zhang 2019	Saccharomyces cerevisiae	hydroxyurea		0.131104	731104	-2.03177	13.5023
Wei and Zhang 2019	Saccharomyces cerevisiae	hydroxyurea		0.111862	974307	-2.19049	13.7895
Wei and Zhang 2019	Saccharomyces cerevisiae	hydroxyurea		0.134216	1.55538e+06	-2.0083	14.2572
Wei and Zhang 2019	Saccharomyces cerevisiae	hydroxyurea		0.123809	1.09475e+06	-2.08902	13.906
Wei and Zhang 2019	Saccharomyces cerevisiae	hydroxyurea		0.119435	818516	-2.12499	13.6152
Wei and Zhang 2019	Saccharomyces cerevisiae	hydroxyurea		0.130742	759572	-2.03453	13.5405
Wei and Zhang 2019	Saccharomyces cerevisiae	hydroxyurea		0.114449	909957	-2.16762	13.7212
Wei and Zhang 2019	Saccharomyces cerevisiae	hydroxyurea		0.130871	664959	-2.03354	13.4075
Wei and Zhang 2019	Saccharomyces cerevisiae	hydroxyurea		0.125305	789979	-2.077	13.5798
Wei and Zhang 2019	Saccharomyces cerevisiae	hydroxyurea		0.119191	758614	-2.12703	13.5392
Wei and Zhang 2019	Saccharomyces cerevisiae	hydroxyurea		0.118343	904691	-2.13417	13.7153
Wei and Zhang 2019	Saccharomyces cerevisiae	hydroxyurea		0.137612	772554	-1.98332	13.5575
Wei and Zhang 2019	Saccharomyces cerevisiae	hydroxyurea		0.135248	1.28039e+06	-2.00064	14.0627
Wei and Zhang 2019	Saccharomyces cerevisiae	hydroxyurea		0.135553	660555	-1.99839	13.4008
Wei and Zhang 2019	Saccharomyces cerevisiae	hydroxyurea		0.124566	754779	-2.08292	13.5342
Wei and Zhang 2019	Saccharomyces cerevisiae	hydroxyurea		0.14063	748613	-1.96162	13.526
Wei and Zhang 2019	Saccharomyces cerevisiae	hydroxyurea		0.115641	939239	-2.15726	13.7528
Wei and Zhang 2019	Saccharomyces cerevisiae	hydroxyurea		0.124147	770238	-2.08629	13.5545
Wei and Zhang 2019	Saccharomyces cerevisiae	hydroxyurea		0.118169	1.26575e+06	-2.13564	14.0512
Wei and Zhang 2019	Saccharomyces cerevisiae	hydroxyurea		0.121887	954019	-2.10466	13.7684
Wei and Zhang 2019	Saccharomyces cerevisiae	hydroxyurea		0.123475	1.11324e+06	-2.09172	13.9228
Wei and Zhang 2019	Saccharomyces cerevisiae	hydroxyurea		0.118717	896308	-2.13101	13.706
Wei and Zhang 2019	Saccharomyces cerevisiae	hydroxyurea		0.128824	614368	-2.04931	13.3283
Wei and Zhang 2019	Saccharomyces cerevisiae	hydroxyurea		0.126047	545755	-2.0711	13.2099
Wei and Zhang 2019	Saccharomyces cerevisiae	hydroxyurea		0.132274	950856	-2.02288	13.7651
Wei and Zhang 2019	Saccharomyces cerevisiae	hydroxyurea		0.113963	783036	-2.17188	13.5709
Wei and Zhang 2019	Saccharomyces cerevisiae	hydroxyurea		0.145385	701548	-1.92837	13.461
Wei and Zhang 2019	Saccharomyces cerevisiae	hydroxyurea		0.118504	1.04079e+06	-2.13281	13.8555
Wei and Zhang 2019	Saccharomyces cerevisiae	hydroxyurea		0.126203	1.14415e+06	-2.06987	13.9502
Wei and Zhang 2019	Saccharomyces cerevisiae	hydroxyurea		0.128113	853670	-2.05484	13.6573
Wei and Zhang 2019	Saccharomyces cerevisiae	hydroxyurea		0.109979	1.24071e+06	-2.20747	14.0312
Wei and Zhang 2019	Saccharomyces cerevisiae	hydroxyurea		0.135518	1.34503e+06	-1.99865	14.1119
Wei and Zhang 2019	Saccharomyces cerevisiae	hydroxyurea		0.127841	1.40399e+06	-2.05697	14.1548
Wei and Zhang 2019	Saccharomyces cerevisiae	hydroxyurea		0.120831	1.02827e+06	-2.11337	13.8434
Wei and Zhang 2019	Saccharomyces cerevisiae	hydroxyurea		0.123463	812165	-2.09182	13.6075
Wei and Zhang 2019	Saccharomyces cerevisiae	hydroxyurea		0.125961	850752	-2.07178	13.6539
Wei and Zhang 2019	Saccharomyces cerevisiae	hydroxyurea		0.132077	1.2395e+06	-2.02437	14.0302
Wei and Zhang 2019	Saccharomyces cerevisiae	hydroxyurea		0.12269	1.1151e+06	-2.09809	13.9245
Wei and Zhang 2019	Saccharomyces cerevisiae	hydroxyurea		0.120176	824029	-2.1188	13.622
Wei and Zhang 2019	Saccharomyces cerevisiae	hydroxyurea		0.135659	918383	-1.99761	13.7304
Wei and Zhang 2019	Saccharomyces cerevisiae	hydroxyurea		0.12838	1.2268e+06	-2.05276	14.0199
Wei and Zhang 2019	Saccharomyces cerevisiae	hydroxyurea		0.128837	1.30639e+06	-2.04921	14.0828
Wei and Zhang 2019	Saccharomyces cerevisiae	hydroxyurea		0.136409	1.17638e+06	-1.9921	13.978
Wei and Zhang 2019	Saccharomyces cerevisiae	hydroxyurea		0.129831	1.11493e+06	-2.04152	13.9243
Wei and Zhang 2019	Saccharomyces cerevisiae	hydroxyurea		0.123324	1.18064e+06	-2.09294	13.9816
Wei and Zhang 2019	Saccharomyces cerevisiae	hydroxyurea		0.12626	1.08863e+06	-2.06941	13.9004
Wei and Zhang 2019	Saccharomyces cerevisiae	hydroxyurea		0.118998	749205	-2.12865	13.5268
Wei and Zhang 2019	Saccharomyces cerevisiae	hydroxyurea		0.122505	2.01974e+06	-2.09961	14.5185
Wei and Zhang 2019	Saccharomyces cerevisiae	hydroxyurea		0.120925	2.58742e+06	-2.11259	14.7662
Wei and Zhang 2019	Saccharomyces cerevisiae	hydroxyurea		0.121587	2.38984e+06	-2.10713	14.6867
Wei and Zhang 2019	Saccharomyces cerevisiae	hydroxyurea		0.109364	1.44586e+06	-2.21307	14.1842
Wei and Zhang 2019	Saccharomyces cerevisiae	hydroxyurea		0.115323	2.13029e+06	-2.16002	14.5718
Wei and Zhang 2019	Saccharomyces cerevisiae	hydroxyurea		0.100707	2.06493e+06	-2.29554	14.5406
Wei and Zhang 2019	Saccharomyces cerevisiae	hydroxyurea		0.116181	1.39859e+06	-2.1526	14.151
Wei and Zhang 2019	Saccharomyces cerevisiae	hydroxyurea		0.107482	2.44866e+06	-2.23043	14.7111
Wei and Zhang 2019	Saccharomyces cerevisiae	hydroxyurea		0.103565	1.63664e+06	-2.26755	14.3082
Wei and Zhang 2019	Saccharomyces cerevisiae	hydroxyurea		0.0965371	3.12731e+06	-2.33783	14.9557
Wei and Zhang 2019	Saccharomyces cerevisiae	hydroxyurea		0.117197	2.15496e+06	-2.1439	14.5833
Wei and Zhang 2019	Saccharomyces cerevisiae	hydroxyurea		0.0955839	2.57774e+06	-2.34775	14.7624
Wei and Zhang 2019	Saccharomyces cerevisiae	hydroxyurea		0.116378	1.75906e+06	-2.15091	14.3803
Wei and Zhang 2019	Saccharomyces cerevisiae	hydroxyurea		0.121378	2.24384e+06	-2.10885	14.6237
Wei and Zhang 2019	Saccharomyces cerevisiae	hydroxyurea		0.106079	2.18515e+06	-2.24357	14.5972
Wei and Zhang 2019	Saccharomyces cerevisiae	hydroxyurea		0.127071	2.33493e+06	-2.06301	14.6635
Wei and Zhang 2019	Saccharomyces cerevisiae	hydroxyurea		0.104153	2.00029e+06	-2.26189	14.5088
Wei and Zhang 2019	Saccharomyces cerevisiae	hydroxyurea		0.114021	2.37704e+06	-2.17137	14.6814
Wei and Zhang 2019	Saccharomyces cerevisiae	hydroxyurea		0.106064	1.93186e+06	-2.24371	14.474
Wei and Zhang 2019	Saccharomyces cerevisiae	hydroxyurea		0.126016	1.71321e+06	-2.07134	14.3539
Wei and Zhang 2019	Saccharomyces cerevisiae	hydroxyurea		0.120623	2.36298e+06	-2.11509	14.6754
Wei and Zhang 2019	Saccharomyces cerevisiae	hydroxyurea		0.121275	2.36148e+06	-2.10969	14.6748
Wei and Zhang 2019	Saccharomyces cerevisiae	hydroxyurea		0.103946	2.60019e+06	-2.26388	14.7711
Wei and Zhang 2019	Saccharomyces cerevisiae	hydroxyurea		0.111727	1.76585e+06	-2.1917	14.3841
Wei and Zhang 2019	Saccharomyces cerevisiae	hydroxyurea		0.108759	3.39942e+06	-2.21862	15.0391
Wei and Zhang 2019	Saccharomyces cerevisiae	hydroxyurea		0.114511	1.16854e+06	-2.16708	13.9713
Wei and Zhang 2019	Saccharomyces cerevisiae	hydroxyurea		0.102887	2.15719e+06	-2.27412	14.5843
Wei and Zhang 2019	Saccharomyces cerevisiae	hydroxyurea		0.121577	1.8572e+06	-2.10721	14.4346
Wei and Zhang 2019	Saccharomyces cerevisiae	hydroxyurea		0.115662	2.55753e+06	-2.15708	14.7546
Wei and Zhang 2019	Saccharomyces cerevisiae	hydroxyurea		0.112047	2.13894e+06	-2.18883	14.5758
Wei and Zhang 2019	Saccharomyces cerevisiae	hydroxyurea		0.106002	2.40737e+06	-2.24429	14.694
Wei and Zhang 2019	Saccharomyces cerevisiae	hydroxyurea		0.120732	2.49174e+06	-2.11418	14.7285
Wei and Zhang 2019	Saccharomyces cerevisiae	hydroxyurea		0.117463	2.03716e+06	-2.14163	14.5271
Wei and Zhang 2019	Saccharomyces cerevisiae	hydroxyurea		0.11331	2.25504e+06	-2.17763	14.6287
Wei and Zhang 2019	Saccharomyces cerevisiae	hydroxyurea		0.12021	1.76946e+06	-2.11851	14.3862
Wei and Zhang 2019	Saccharomyces cerevisiae	hydroxyurea		0.1	3.52664e+06	-2.30258	15.0759
Wei and Zhang 2019	Saccharomyces cerevisiae	hydroxyurea		0.110728	2.04095e+06	-2.20068	14.5289
Wei and Zhang 2019	Saccharomyces cerevisiae	hydroxyurea		0.102629	2.74875e+06	-2.27663	14.8267
Wei and Zhang 2019	Saccharomyces cerevisiae	hydroxyurea		0.121273	1.86913e+06	-2.10971	14.441
Wei and Zhang 2019	Saccharomyces cerevisiae	hydroxyurea		0.105293	2.11969e+06	-2.25101	14.5668
Wei and Zhang 2019	Saccharomyces cerevisiae	hydroxyurea		0.122156	3.03086e+06	-2.10245	14.9244
Wei and Zhang 2019	Saccharomyces cerevisiae	hydroxyurea		0.107544	2.5259e+06	-2.22986	14.7421
Wei and Zhang 2019	Saccharomyces cerevisiae	hydroxyurea		0.10706	1.27348e+06	-2.23436	14.0573
Wei and Zhang 2019	Saccharomyces cerevisiae	hydroxyurea		0.111275	1.2377e+06	-2.19575	14.0288
Wei and Zhang 2019	Saccharomyces cerevisiae	hydroxyurea		0.113076	2.52818e+06	-2.17969	14.743
Wei and Zhang 2019	Saccharomyces cerevisiae	hydroxyurea		0.13714	1.52701e+06	-1.98675	14.2388
Wei and Zhang 2019	Saccharomyces cerevisiae	hydroxyurea		0.109071	1.75138e+06	-2.21576	14.3759
Wei and Zhang 2019	Saccharomyces cerevisiae	hydroxyurea		0.111068	2.11182e+06	-2.19762	14.5631
Wei and Zhang 2019	Saccharomyces cerevisiae	hydroxyurea		0.115352	2.04391e+06	-2.15977	14.5304
Wei and Zhang 2019	Saccharomyces cerevisiae	hydroxyurea		0.133541	1.37078e+06	-2.01335	14.1309
Wei and Zhang 2019	Saccharomyces cerevisiae	hydroxyurea		0.112734	2.43644e+06	-2.18272	14.706
Wei and Zhang 2019	Saccharomyces cerevisiae	hydroxyurea		0.114183	1.46377e+06	-2.16995	14.1965
Wei and Zhang 2019	Saccharomyces cerevisiae	hydroxyurea		0.12046	1.82541e+06	-2.11644	14.4173
Wei and Zhang 2019	Saccharomyces cerevisiae	hydroxyurea		0.113771	1.63468e+06	-2.17357	14.307
Wei and Zhang 2019	Saccharomyces cerevisiae	hydroxyurea		0.114509	2.11519e+06	-2.1671	14.5647
Wei and Zhang 2019	Saccharomyces cerevisiae	hydroxyurea		0.109622	1.90613e+06	-2.21072	14.4606
Wei and Zhang 2019	Saccharomyces cerevisiae	hydroxyurea		0.103932	3.49008e+06	-2.26402	15.0654
Wei and Zhang 2019	Saccharomyces cerevisiae	hydroxyurea		0.104564	2.61365e+06	-2.25796	14.7763
Wei and Zhang 2019	Saccharomyces cerevisiae	hydroxyurea		0.125043	2.24167e+06	-2.0791	14.6227
Wei and Zhang 2019	Saccharomyces cerevisiae	hydroxyurea		0.113679	2.06416e+06	-2.17437	14.5402
Wei and Zhang 2019	Saccharomyces cerevisiae	hydroxyurea		0.115577	1.34427e+06	-2.15781	14.1114
Wei and Zhang 2019	Saccharomyces cerevisiae	hydroxyurea		0.103067	1.11143e+06	-2.27238	13.9212
Wei and Zhang 2019	Saccharomyces cerevisiae	hydroxyurea		0.120651	1.51278e+06	-2.11485	14.2295
Wei and Zhang 2019	Saccharomyces cerevisiae	hydroxyurea		0.107885	2.31755e+06	-2.22669	14.656
Wei and Zhang 2019	Saccharomyces cerevisiae	hydroxyurea		0.126888	1.56996e+06	-2.06445	14.2666
Wei and Zhang 2019	Saccharomyces cerevisiae	hydroxyurea		0.103375	1.93421e+06	-2.26939	14.4752
Wei and Zhang 2019	Saccharomyces cerevisiae	hydroxyurea		0.111711	1.93387e+06	-2.19184	14.475
Wei and Zhang 2019	Saccharomyces cerevisiae	hydroxyurea		0.125518	1.9839e+06	-2.07531	14.5006
Wei and Zhang 2019	Saccharomyces cerevisiae	hydroxyurea		0.101167	3.18071e+06	-2.29098	14.9726
Wei and Zhang 2019	Saccharomyces cerevisiae	hydroxyurea		0.125479	2.47068e+06	-2.07562	14.72
Wei and Zhang 2019	Saccharomyces cerevisiae	hydroxyurea		0.109209	3.29035e+06	-2.2145	15.0065
Wei and Zhang 2019	Saccharomyces cerevisiae	hydroxyurea		0.116857	2.02878e+06	-2.1468	14.5229
Wei and Zhang 2019	Saccharomyces cerevisiae	hydroxyurea		0.111197	2.38217e+06	-2.19645	14.6835
Wei and Zhang 2019	Saccharomyces cerevisiae	hydroxyurea		0.117051	2.20116e+06	-2.14515	14.6045
Wei and Zhang 2019	Saccharomyces cerevisiae	hydroxyurea		0.123856	2.14159e+06	-2.08864	14.5771
Wei and Zhang 2019	Saccharomyces cerevisiae	hydroxyurea		0.111584	2.21239e+06	-2.19297	14.6096
Wei and Zhang 2019	Saccharomyces cerevisiae	hydroxyurea		0.10351	2.42929e+06	-2.26808	14.7031
Wei and Zhang 2019	Saccharomyces cerevisiae	hydroxyurea		0.10453	2.00634e+06	-2.25828	14.5118
Wei and Zhang 2019	Saccharomyces cerevisiae	hydroxyurea		0.115548	2.034e+06	-2.15807	14.5255
Wei and Zhang 2019	Saccharomyces cerevisiae	hydroxyurea		0.100653	2.96962e+06	-2.29608	14.9039
Wei and Zhang 2019	Saccharomyces cerevisiae	hydroxyurea		0.122115	2.35934e+06	-2.10279	14.6739
Wei and Zhang 2019	Saccharomyces cerevisiae	hydroxyurea		0.095805	3.04376e+06	-2.34544	14.9286
Wei and Zhang 2019	Saccharomyces cerevisiae	hydroxyurea		0.115571	1.91812e+06	-2.15787	14.4669
Wei and Zhang 2019	Saccharomyces cerevisiae	hydroxyurea		0.107167	2.49646e+06	-2.23337	14.7304
Wei and Zhang 2019	Saccharomyces cerevisiae	hydroxyurea		0.117627	1.79147e+06	-2.14023	14.3985
Wei and Zhang 2019	Saccharomyces cerevisiae	hydroxyurea		0.0905428	2.43419e+06	-2.40193	14.7051
Wei and Zhang 2019	Saccharomyces cerevisiae	hydroxyurea		0.110103	1.82711e+06	-2.20634	14.4182
Wei and Zhang 2019	Saccharomyces cerevisiae	hydroxyurea		0.0896443	2.79837e+06	-2.41191	14.8445
Wei and Zhang 2019	Saccharomyces cerevisiae	hydroxyurea		0.123709	950818	-2.08982	13.7651
Wei and Zhang 2019	Saccharomyces cerevisiae	hydroxyurea		0.0930704	2.75958e+06	-2.3744	14.8306
Wei and Zhang 2019	Saccharomyces cerevisiae	hydroxyurea		0.113058	1.58686e+06	-2.17985	14.2773
Wei and Zhang 2019	Saccharomyces cerevisiae	hydroxyurea		0.0866178	1.93553e+06	-2.44625	14.4759
Wei and Zhang 2019	Saccharomyces cerevisiae	hydroxyurea		0.102185	2.00222e+06	-2.28097	14.5098
Wei and Zhang 2019	Saccharomyces cerevisiae	hydroxyurea		0.0960471	1.52179e+06	-2.34292	14.2354
Wei and Zhang 2019	Saccharomyces cerevisiae	hydroxyurea		0.113517	2.10817e+06	-2.1758	14.5613
Wei and Zhang 2019	Saccharomyces cerevisiae	hydroxyurea		0.0984722	2.11096e+06	-2.31798	14.5627
Wei and Zhang 2019	Saccharomyces cerevisiae	hydroxyurea		0.102967	1.3565e+06	-2.27334	14.1204
Wei and Zhang 2019	Saccharomyces cerevisiae	hydroxyurea		0.110398	1.40943e+06	-2.20367	14.1587
Wei and Zhang 2019	Saccharomyces cerevisiae	hydroxyurea		0.09839	3.1682e+06	-2.31882	14.9687
Wei and Zhang 2019	Saccharomyces cerevisiae	hydroxyurea		0.103394	1.94968e+06	-2.2692	14.4832
Wei and Zhang 2019	Saccharomyces cerevisiae	hydroxyurea		0.0953092	3.55385e+06	-2.35063	15.0835
Wei and Zhang 2019	Saccharomyces cerevisiae	hydroxyurea		0.0999411	1.69495e+06	-2.30317	14.3432
Wei and Zhang 2019	Saccharomyces cerevisiae	hydroxyurea		0.0867636	3.12685e+06	-2.44457	14.9555
Wei and Zhang 2019	Saccharomyces cerevisiae	hydroxyurea		0.107621	1.44652e+06	-2.22914	14.1847
Wei and Zhang 2019	Saccharomyces cerevisiae	hydroxyurea		0.0932635	2.60136e+06	-2.37233	14.7715
Wei and Zhang 2019	Saccharomyces cerevisiae	hydroxyurea		0.109861	1.79179e+06	-2.20854	14.3987
Wei and Zhang 2019	Saccharomyces cerevisiae	hydroxyurea		0.101167	2.07783e+06	-2.29098	14.5468
Wei and Zhang 2019	Saccharomyces cerevisiae	hydroxyurea		0.113391	1.57835e+06	-2.17691	14.2719
Wei and Zhang 2019	Saccharomyces cerevisiae	hydroxyurea		0.0997526	1.57185e+06	-2.30506	14.2678
Wei and Zhang 2019	Saccharomyces cerevisiae	hydroxyurea		0.10891	2.12377e+06	-2.21724	14.5687
Wei and Zhang 2019	Saccharomyces cerevisiae	hydroxyurea		0.0944514	1.27876e+06	-2.35967	14.0614
Wei and Zhang 2019	Saccharomyces cerevisiae	hydroxyurea		0.103146	1.43135e+06	-2.27161	14.1741
Wei and Zhang 2019	Saccharomyces cerevisiae	hydroxyurea		0.0917793	2.9006e+06	-2.38837	14.8804
Wei and Zhang 2019	Saccharomyces cerevisiae	hydroxyurea		0.103479	1.80502e+06	-2.26839	14.4061
Wei and Zhang 2019	Saccharomyces cerevisiae	hydroxyurea		0.0907638	3.40096e+06	-2.39949	15.0396
Wei and Zhang 2019	Saccharomyces cerevisiae	hydroxyurea		0.0991486	1.70612e+06	-2.31114	14.3497
Wei and Zhang 2019	Saccharomyces cerevisiae	hydroxyurea		0.095068	2.9557e+06	-2.35316	14.8992
Wei and Zhang 2019	Saccharomyces cerevisiae	hydroxyurea		0.0913764	2.50435e+06	-2.39277	14.7335
Wei and Zhang 2019	Saccharomyces cerevisiae	hydroxyurea		0.108887	1.55324e+06	-2.21744	14.2559
Wei and Zhang 2019	Saccharomyces cerevisiae	hydroxyurea		0.109511	1.55344e+06	-2.21173	14.256
Wei and Zhang 2019	Saccharomyces cerevisiae	hydroxyurea		0.100544	2.44702e+06	-2.29716	14.7104
Wei and Zhang 2019	Saccharomyces cerevisiae	hydroxyurea		0.0962082	1.62443e+06	-2.34124	14.3007
Wei and Zhang 2019	Saccharomyces cerevisiae	hydroxyurea		0.117226	1.6799e+06	-2.14365	14.3342
Wei and Zhang 2019	Saccharomyces cerevisiae	hydroxyurea		0.0891007	2.3773e+06	-2.41799	14.6815
Wei and Zhang 2019	Saccharomyces cerevisiae	hydroxyurea		0.0987971	1.2811e+06	-2.31469	14.0632
Wei and Zhang 2019	Saccharomyces cerevisiae	hydroxyurea		0.0973564	4.34872e+06	-2.32938	15.2854
Wei and Zhang 2019	Saccharomyces cerevisiae	hydroxyurea		0.0998867	1.57923e+06	-2.30372	14.2725
Wei and Zhang 2019	Saccharomyces cerevisiae	hydroxyurea		0.109852	975254	-2.20862	13.7905
Wei and Zhang 2019	Saccharomyces cerevisiae	hydroxyurea		0.0911259	1.51796e+06	-2.39551	14.2329
[truncated: 64,916 more rows]
[truncated: 2 more columns]
